# Supplementary material for: Expanding the miRNA Repertoire in Atlantic Salmon; Discovery of IsomiRs and miRNAs Highly Expressed in Different Tissues and Developmental Stages
Source: Cells. 2019 Jan 11;8(1):42. doi: 10.3390/cells8010042 (PMC6356880; doi:10.3390/cells8010042)
Supplement: Supplementary file 1 [file cells-08-00042-s001.zip]

Archive with 20 entries (19 files):
- Table S1 Overview of all samples used for small-RNA sequencing.xlsx
- __MACOSX/
- __MACOSX/._Table S1 Overview of all samples used for small-RNA sequencing.xlsx
- Table S10 miRNAs with ubiquitous expression across all tissues.xlsx
- __MACOSX/._Table S10 miRNAs with ubiquitous expression across all tissues.xlsx
- Table S2 Summary of tissue samples used for RT-qPCR analysis.xlsx
- __MACOSX/._Table S2 Summary of tissue samples used for RT-qPCR analysis.xlsx
- Table S3 Primers used for RT-qPCR analysis.xlsx
- __MACOSX/._Table S3 Primers used for RT-qPCR analysis.xlsx
- Table S4 All evolutionary conserved and novel Atlantic salmon miRNAs discovered in different tissues and developmental stages.xlsx
- __MACOSX/._Table S4 All evolutionary conserved and novel Atlantic salmon miRNAs discovered in different tissues and developmental stages.xlsx
- Table S6 Conserved and novel miRNA gene clusters in Atlantic salmon.xlsx
- __MACOSX/._Table S6 Conserved and novel miRNA gene clusters in Atlantic salmon.xlsx
- Table S7 isomiR variants discovered in Atlantic salmon.xlsx
- __MACOSX/._Table S7 isomiR variants discovered in Atlantic salmon.xlsx
- Table S8 Predicted target genes of canonical miRNAs and their isomiR variants.xlsx
- __MACOSX/._Table S8 Predicted target genes of canonical miRNAs and their isomiR variants.xlsx
- Table S9 Predicted target genes of canonical miRNAs and their allelic variants.xlsx
- __MACOSX/._Table S9 Predicted target genes of canonical miRNAs and their allelic variants.xlsx
- S5 Atlantic salmon miRNAome 2018.fa
