# Supplementary material for: Expanding the miRNA Repertoire in Atlantic Salmon; Discovery of IsomiRs and miRNAs Highly Expressed in Different Tissues and Developmental Stages
Source: Cells. 2019 Jan 11;8(1):42. doi: 10.3390/cells8010042 (PMC6356880; doi:10.3390/cells8010042)
Supplement: Supplementary file 1 [file cells-08-00042-s001.zip › Table S1 Overview of all samples used for small-RNA sequencing.xlsx]

## Sheet: Sheet1
Table S1. Overview of all samples used for small-RNA sequencing
Sample ID1	Tissue, health state2	conc ng/µl3	OD 260/280	Sequencing library prep. method	Total # reads4	Total # trimmed and size filtered reads5
1*	Fry, healthy	200	2.1	NEBnext 75b single miRNA prep	15,410,200	9,441,048
2	Fry, healthy	200	2.11	NEBnext 75b single miRNA prep	21,430,360	15,340,172
3	Fry, healthy	200	2.09	NEBnext 75b single miRNA prep	16,708,012	10,349,086
4*	Fry, healthy	200	2.1	NEBnext 75b single miRNA prep	20,096,033	11,099,584
5*	Fry, healthy	200	2.08	NEBnext 75b single miRNA prep	19,813,607	11,029,801
6	Fry, healthy	200	2.07	NEBnext 75b single miRNA prep	17,961,677	9,422,186
7	Fry, healthy	200	2.06	NEBnext 75b single miRNA prep	18,685,530	8,753,684
8	Fry, healthy	200	2.09	NEBnext 75b single miRNA prep	17,411,838	11,776,669
9*	Fry, healthy	200	2.07	NEBnext 75b single miRNA prep	11,049,217	8,115,708
10*	Fry, healthy	200	2.09	NEBnext 75b single miRNA prep	21,524,089	13,762,683
11*	Fry, healthy	200	2.09	NEBnext 75b single miRNA prep	18,024,838	11,751,835
12	Fry, healthy	200	2.16	NEBnext 75b single miRNA prep	16,428,432	9,366,034
13	Fry, healthy	200	2.13	NEBnext 75b single miRNA prep	10,655,372	2,374,070
14	Fry, healthy	200	2.07	NEBnext 75b single miRNA prep	14,045,161	3,681,430
15	Fry, healthy	200	2.04	NEBnext 75b single miRNA prep	11,565,747	3,284,492
16	Fry, healthy	200	2.04	NEBnext 75b single miRNA prep	12,682,648	3,797,062
17	Fry, healthy	200	2.11	NEBnext 75b single miRNA prep	12,265,387	3,565,038
18	Fry, healthy	200	2.08	NEBnext 75b single miRNA prep	12,114,368	3,337,205
19*	Fry, healthy	200	2.16	NEBnext 75b single miRNA prep	13,373,499	4,291,981
20*	Fry, healthy	200	1.93	NEBnext 75b single miRNA prep	8,661,921	2,614,931
21*	Fry, healthy	200	2.08	NEBnext 75b single miRNA prep	12,429,742	3,554,817
22*	Fry, healthy	200	2.05	NEBnext 75b single miRNA prep	6,403,075	1,578,678
23*	Fry, healthy	200	1.98	NEBnext 75b single miRNA prep	12,095,676	3,388,571
24*	Fry, healthy	200	2.08	NEBnext 75b single miRNA prep	10,909,951	2,818,956
25	Fry, IPNV-infected	200	2.11	NEBnext 75b single miRNA prep	13,715,826	4,939,511
26	Fry, IPNV-infected	200	2.13	NEBnext 75b single miRNA prep	13,955,253	4,534,350
27*	Fry, IPNV-infected	200	2.09	NEBnext 75b single miRNA prep	9,508,477	2,959,642
28*	Fry, IPNV-infected	200	2.14	NEBnext 75b single miRNA prep	13,957,362	5,645,228
29	Fry, IPNV-infected	200	2.07	NEBnext 75b single miRNA prep	16,235,708	10,014,638
30*	Fry, IPNV-infected	200	2.06	NEBnext 75b single miRNA prep	17,291,518	10,947,271
31*	Fry, IPNV-infected	200	2.06	NEBnext 75b single miRNA prep	13,962,467	6,862,739
32*	Fry, IPNV-infected	200	2	NEBnext 75b single miRNA prep	13,770,466	6,964,302
33*	Fry, IPNV-infected	200	2	NEBnext 75b single miRNA prep	16,864,614	7,066,044
34	Fry, IPNV-infected	200	2.06	NEBnext 75b single miRNA prep	15,929,828	6,734,250
35	Fry, IPNV-infected	200	2	NEBnext 75b single miRNA prep	49,180,074	14,327,366
36	Fry, IPNV-infected	200	2.03	NEBnext 75b single miRNA prep	12,782,025	7,490,790
37*	Fry, IPNV-infected	200	2.11	NEBnext 75b single miRNA prep	11,309,870	6,099,708
38	Fry, IPNV-infected	200	2.13	NEBnext 75b single miRNA prep	13,849,943	7,669,111
39	Fry, IPNV-infected	200	2.15	NEBnext 75b single miRNA prep	14,781,573	7,204,920
40	Fry, IPNV-infected	200	2.08	NEBnext 75b single miRNA prep	12,921,226	5,158,952
41*	Fry, IPNV-infected	200	2.12	NEBnext 75b single miRNA prep	15,597,645	6,466,369
42	Fry, IPNV-infected	200	2.1	NEBnext 75b single miRNA prep	13,414,609	5,200,374
43	Fry, IPNV-infected	200	2.06	NEBnext 75b single miRNA prep	15,604,725	6,611,715
44	Fry, IPNV-infected	200	2.1	NEBnext 75b single miRNA prep	15,123,146	5,909,215
45*	Fry, IPNV-infected	200	2.1	NEBnext 75b single miRNA prep	12,512,778	7,992,445
46*	Fry, IPNV-infected	200	2.09	NEBnext 75b single miRNA prep	12,396,949	6,998,879
47*	Fry, IPNV-infected	200	2.05	NEBnext 75b single miRNA prep	13,540,211	6,884,291
48*	Fry, IPNV-infected	200	2.06	NEBnext 75b single miRNA prep	17,193,530	7,906,588
49*	Fry, IPNV-infected	200	2.09	NEBnext 75b single miRNA prep	18,720,260	11,527,612
50*	Fry, IPNV-infected	200	1.98	NEBnext 75b single miRNA prep	21,019,567	13,864,040
51*	Fry, IPNV-infected	200	2.07	NEBnext 75b single miRNA prep	22,056,173	13,593,619
52	Fry, IPNV-infected	200	2.11	NEBnext 75b single miRNA prep	19,865,773	13,802,125
53	Fry, IPNV-infected	200	1.96	NEBnext 75b single miRNA prep	17,321,713	12,239,258
54	Fry, IPNV-infected	200	2.04	NEBnext 75b single miRNA prep	20,394,560	11,872,691
55*	Fry, IPNV-infected	200	2.07	NEBnext 75b single miRNA prep	18,140,034	11,455,471
56*	Fry, IPNV-infected	200	2.05	NEBnext 75b single miRNA prep	15,288,743	9,829,784
57*	Fry, IPNV-infected	200	2.08	NEBnext 75b single miRNA prep	16,618,163	10,447,938
58	Fry, IPNV-infected	200	2.09	NEBnext 75b single miRNA prep	19,251,259	10,813,991
59	Fry, IPNV-infected	200	2.08	NEBnext 75b single miRNA prep	17,359,303	11,398,453
60	Fry, IPNV-infected	200	2.04	NEBnext 75b single miRNA prep	18,813,136	11,864,768
61*	Fry, IPNV-infected	200	2.08	NEBnext 75b single miRNA prep	14,902,370	3,994,948
62	Fry, IPNV-infected	200	2	NEBnext 75b single miRNA prep	19,045,185	5,419,794
63*	Fry, IPNV-infected	200	2.05	NEBnext 75b single miRNA prep	21,328,413	5,126,892
64*	Fry, IPNV-infected	200	1.97	NEBnext 75b single miRNA prep	18,575,710	5,339,193
65*	Fry, IPNV-infected	200	1.98	NEBnext 75b single miRNA prep	15,950,713	5,185,957
66	Fry, IPNV-infected	200	2	NEBnext 75b single miRNA prep	21,770,432	5,901,047
67	Fry, IPNV-infected	200	2.13	NEBnext 75b single miRNA prep	23,043,943	6,449,755
68	Fry, IPNV-infected	200	2.09	NEBnext 75b single miRNA prep	20,715,958	5,927,090
69	Fry, IPNV-infected	200	2.01	NEBnext 75b single miRNA prep	20,319,409	5,013,774
70*	Fry, IPNV-infected	200	2.1	NEBnext 75b single miRNA prep	18,647,203	5,389,802
71	Fry, IPNV-infected	200	2.04	NEBnext 75b single miRNA prep	19,131,773	5,880,299
72*	Fry, IPNV-infected	200	2.09	NEBnext 75b single miRNA prep	15,710,357	4,924,773
73	Fry, IPNV-infected	200	2.19	NEBnext 75b single miRNA prep	13,674,087	3,443,362
74	Fry, IPNV-infected	200	2.03	NEBnext 75b single miRNA prep	12,874,245	3,862,541
75	Fry, IPNV-infected	200	2.1	NEBnext 75b single miRNA prep	10,333,500	3,474,185
76*	Fry, IPNV-infected	200	2.21	NEBnext 75b single miRNA prep	12,666,147	4,082,670
77*	Fry, IPNV-infected	200	1.99	NEBnext 75b single miRNA prep	16,330,557	4,240,108
78*	Fry, IPNV-infected	200	2.09	NEBnext 75b single miRNA prep	7,270,051	2,185,542
79	Fry, IPNV-infected	200	2	NEBnext 75b single miRNA prep	13,586,635	4,245,751
80	Fry, IPNV-infected	200	1.87	NEBnext 75b single miRNA prep	13,430,548	4,207,387
81	Fry, IPNV-infected	200	2.09	NEBnext 75b single miRNA prep	12,546,667	4,147,933
82*	Fry, IPNV-infected	200	2.14	NEBnext 75b single miRNA prep	10,250,868	2,799,446
83*	Fry, IPNV-infected	200	2.08	NEBnext 75b single miRNA prep	15,028,570	4,127,792
84	Fry, IPNV-infected	200	2.39	NEBnext 75b single miRNA prep	13,911,793	3,642,111
85	Fry, IPNV-infected	200	2.06	NEBnext 75b single miRNA prep	16,547,361	7,050,815
86	Fry, IPNV-infected	200	2.1	NEBnext 75b single miRNA prep	14,061,474	6,244,226
87*	Fry, IPNV-infected	200	2.05	NEBnext 75b single miRNA prep	12,576,800	5,232,620
88	Fry, IPNV-infected	200	2.05	NEBnext 75b single miRNA prep	12,537,448	5,494,831
89	Fry, IPNV-infected	200	1.92	NEBnext 75b single miRNA prep	15,165,718	6,439,651
90	Fry, IPNV-infected	200	2.06	NEBnext 75b single miRNA prep	15,243,584	7,118,528
91*	Fry, IPNV-infected	200	2.02	NEBnext 75b single miRNA prep	11,593,503	4,878,704
92*	Fry, IPNV-infected	200	1.87	NEBnext 75b single miRNA prep	20,178,871	8,181,612
93*	Fry, IPNV-infected	200	2.05	NEBnext 75b single miRNA prep	10,976,111	4,830,624
94*	Fry, IPNV-infected	200	2.06	NEBnext 75b single miRNA prep	10,926,789	4,337,207
95*	Fry, IPNV-infected	200	2	NEBnext 75b single miRNA prep	10,639,970	5,178,105
96*	Fry, IPNV-infected	200	2.03	NEBnext 75b single miRNA prep	7,080,676	2,955,082
97	Female gonads	1711	2.2	Illumina Truseq Small RNA prep	18,352,748	2,659,474
98	Gills	833	2.15	Illumina Truseq Small RNA prep	6,597,984	4,378,347
99	Gills, ISA-infected	1674	2.13	Illumina Truseq Small RNA prep	3,243,129	2,318,936
100	Head kidney	669	2.16	Illumina Truseq Small RNA prep	7,875,927	2,808,619
101	Head kidney, ISA-infected	495	2.17	Illumina Truseq Small RNA prep	7,524,615	4,526,055
102	Intestine	584	2.15	Illumina Truseq Small RNA prep	7,267,016	6,050,740
103	Intestine, ISA-infected	1120	2.21	Illumina Truseq Small RNA prep	7,863,659	4,926,952
104	Mid-kidney	1523	1.79	Illumina Truseq Small RNA prep	2,313,981	1,045,200
105	Mid-kidney, ISA-infected	717	2.13	Illumina Truseq Small RNA prep	5,218,561	2,416,054
106	Alevin one-day post hatching	475	2.15	Illumina Truseq Small RNA prep	18,529,575	5,029,942
107	Embryo 4 days post fertilization	85	1.73	Illumina Truseq Small RNA prep	165,173	5,249
108	Embryo 19 days post fertilization	140	1.98	Illumina Truseq Small RNA prep	1.093,652	158,948
109	Embryo 39 days post fertilization	272	1.9	Illumina Truseq Small RNA prep	1,536,628	413,380
110	Embryo 50 days post fertliztion	322	1.91	Illumina Truseq Small RNA prep	1,818,739	545,269
111	Eyed-egg 63 days post fertilization	90	1.95	Illumina Truseq Small RNA prep	19,166,859	8,764,197
1Sample 1-97, 99,102-111 were used for identification of miRNAs
2Tissue from where the RNA was extracted and health state of samples. The whole fry was used for RNA extrection of samples 1-96.
2 RNA concentration of each sample
3Total number of reads from small RNA sequencing
4Total number of reads after adapter trimming and size filtering (reads less than 18 nt's or larger than 25 nt's were removed for all samples)
*Samples used for characterization of isomiRs
