# Supplementary material for: Expanding the miRNA Repertoire in Atlantic Salmon; Discovery of IsomiRs and miRNAs Highly Expressed in Different Tissues and Developmental Stages
Source: Cells. 2019 Jan 11;8(1):42. doi: 10.3390/cells8010042 (PMC6356880; doi:10.3390/cells8010042)
Supplement: Supplementary file 1 [file cells-08-00042-s001.zip › Table S10 miRNAs with ubiquitous expression across all tissues.xlsx]

## Sheet: Sheet1
Table S10. miRNAs with ubiquitous expression across all tissues
miRNA	Liver	Spleen	Kidney	Gonads	Head-kidney	Heart	Brain	Intestine	Muscle	Gills
ssa_miR_181a_5p	176406	104081	71356.1	107879	180596	67325.1	205939	17253.4	69849	149896
ssa_miR_143_3p	59640.2	335016	80252.4	102204	83299.8	93686.3	47955.7	154548	40669	193918
ssa_miR_21b_5p	44515.8	48148.3	24473.4	54227.5	92959.9	44761.7	15045.4	13550.1	9286.15	47474.3
ssa_miR_26a_5p	41637.4	25231.7	16989.3	41438.8	30327	84106.8	68664.8	8260.79	34909.7	39080.7
ssa_miR_10b_5p	3725.02	71804	156724	118106	73451.5	1634.89	6981.47	54835.7	253477	55637.7
ssa_miR_10d_5p	3612.44	71630.2	156108	117687	72909.6	1622.28	6955.26	54731.1	252615	55283.9
ssa_miR_10a_5p	30789.7	57482.8	97327.3	24889.5	71538.6	576.683	2900.51	10865.9	30454.3	4784.35
ssa_let_7a_5p	24046.2	24669.4	7763.7	18887.1	12095.3	58888.1	51614	5389.44	7026.36	13007.9
ssa_miR_100a_5p	22103.3	5274.06	4655.99	17172.4	6302.72	14895.2	29881	2056.7	6719.23	8556.76
ssa_miR_27b_3p	2486.77	3042.02	1609.6	9218.2	1932.34	21167.6	11764.4	1790.19	2854.81	27134.1
ssa_miR_30d_5p	23771.5	25040	128359	36765	15509	136700	11529.6	3221.87	12463.3	118411
ssa_miR_30b_5p	8708.75	4329.07	5044.18	5173.48	5822.17	20867.8	8867.73	2131.05	5159.51	6257.31
ssa_let_7e_5p	33713.6	10605.5	4120.37	6214.05	12429.6	11887.3	8531.93	2144.33	2514.8	7129
ssa_miR_30c_5p	21878.7	7146.18	28842.3	12036.2	9034.06	35005.7	7725.35	1901.73	8627.78	11353.8
ssa_miR_126_5p	9789.41	12160.9	8151.17	5616.36	18606	30982.7	6557.44	2149.49	3204.44	7052.2
ssa_miR_92a_3p	11766.6	9304.17	6158.81	18361.9	21715.5	12066.8	5927.78	2154.91	5974.25	7299.92
ssa_miR_126_3p	5593.37	5852.59	4485.26	3121.72	12601.2	13816.3	4486.53	1096.1	2752.17	4023.87
ssa_miR_21a_5p	5330.29	14883.1	5360.29	9612.09	22617	7987.57	3771.37	2607.22	2020.82	7132.51
ssa_miR_462a_5p	12605.1	28287.9	9642.46	26028.1	46358.7	16485.3	3322.04	6042.22	1246.17	12299
ssa_miR_27d_3p	10741.5	3894.19	1735.92	3962.41	4787.46	14693.9	1340.49	3559.12	3012.79	5589.08
ssa_miR_199a_3p	6503.13	2555.75	1393.82	5120.57	1685.7	2071.7	1009.92	1586.19	6766.54	6977.28
Values in column B-K are read counts for individual miRNA (column A) normalized by reads per million (RPM) scaling factor
