# Supplementary material for: Expanding the miRNA Repertoire in Atlantic Salmon; Discovery of IsomiRs and miRNAs Highly Expressed in Different Tissues and Developmental Stages
Source: Cells. 2019 Jan 11;8(1):42. doi: 10.3390/cells8010042 (PMC6356880; doi:10.3390/cells8010042)
Supplement: Supplementary file 1 [file cells-08-00042-s001.zip › Table S2 Summary of tissue samples used for RT-qPCR analysis.xlsx]

## Sheet: Sheet1
Table S2. Summary of tissue samples used for RT-qPCR analysis
Sample ID	Tissue	Conc. (ng/µl)1	A260/2802
1	Brain	139	2.1
2	Brain	639	2.14
3	Brain	270	2.17
4	Brain	220	2.1
5	Gills	1674	2.13
6	Gills	833	2.15
7	Gills	697	2.17
8	Heart	367	2.16
9	Heart	387	2.15
10	Heart	598	2.07
11	Heart	527	2.06
12	Intestine	404	2.17
13	Intestine	489	2.17
14	Intestine	806	2.18
15	Intestine	2125	2.24
16	Intestine	532	2.14
17	Liver	188	1.99
18	Liver	2815	2.25
19	Liver	997	2.22
20	Liver	1198	2.23
21	Liver	994	2.17
22	White muscle	288	2.18
23	White muscle	288	2.17
24	white muscle	356	2.02
1RNA concentration of each sample extracted by use of mirVana miRNA isolation kit (Ambion)
2RNA purity at OD 260/280
