# Supplementary material for: Expanding the miRNA Repertoire in Atlantic Salmon; Discovery of IsomiRs and miRNAs Highly Expressed in Different Tissues and Developmental Stages
Source: Cells. 2019 Jan 11;8(1):42. doi: 10.3390/cells8010042 (PMC6356880; doi:10.3390/cells8010042)
Supplement: Supplementary file 1 [file cells-08-00042-s001.zip › Table S3 Primers used for RT-qPCR analysis.xlsx]

## Sheet: Supplementary file_Primers
Table S3. Primers used for RT-qPCR analysis
mature miRNA1	Forward primer sequence (5´-3´)
ssa-miR-9a-5p	TCTTTGGTTATCTAGCTGTATGA
ssa-miR-9b-3p	TAAAGCTAGAGAACCGAATGTA
ssa-miR-96-5p	TTTGGCACTAGCACATTTTTGCT
ssa-miR-129-5p	CTTTTTGCGGTCTGGGCTTGC
ssa-miR-132-1-2-5p	ACCGTGGCTTTAGATTGTTACT
ssa-miR-135c-5p	TATGGCTTTTTATTCCTACGTGA
ssa-miR-153a-3p	TTGCATAGTCACAAAAATGATC
ssa-miR-212ab-3p	TAACAGTCTACAGTCATGGCT
ssa-miR-219a-3p	AGAATTGTGCATGGACATCTGT
ssa-miR-26d-5p	TTCAAGTAATCTAGGATAGGCT
ssa-miR-723-5p	GGCAGCTTTGAATGATGTTACT
ssa-miR-734a-3p	TAAATGCTGCAGAATTGTGCTT
ssa-miR-122-5p	TGGAGTGTGACAATGGTGTTTG
ssa-miR-8163-3p	TCAGGTCACATGTTCAGGATA
ssa-miR-192a-5p	ATGACCTATGAATTGACAGCC
ssa-miR-499a-5p	TTAAGACTTGTAGTGATGTTT
ssa-miR-736-3p	GTAAGACGAACAAAAAGTTTGT
ssa-miR-459-5p	TCAGTAACAAGGATTCATCCTGT
ssa-miR-194b-5p	TGTAACAGCATCTCCATATGGA
ssa-miR-140-3p	TACCACAGGGTAGAACCACGGA
1Mature miRNA detected by the primer
