# Supplementary material for: Expanding the miRNA Repertoire in Atlantic Salmon; Discovery of IsomiRs and miRNAs Highly Expressed in Different Tissues and Developmental Stages
Source: Cells. 2019 Jan 11;8(1):42. doi: 10.3390/cells8010042 (PMC6356880; doi:10.3390/cells8010042)
Supplement: Supplementary file 1 [file cells-08-00042-s001.zip › Table S4 All evolutionary conserved and novel Atlantic salmon miRNAs discovered in different tissues and developmental stages.xlsx]

## Sheet: Sheet1
Table S4. All evolutionary conserved and novel Atlantic salmon miRNAs discovered in different tissues and developmental stages
Nr.	mature-5p	mature-3p	precursor sequences	precursor (ssa-mir)	Arm domination	copy nr. in new genome	location of precursor 1	location of precursor 2	location of precursor 3	location of precursor 4	location of precursor 5	location of precursor 6
1	ugagguaguagguuguauaguu	cuguacagccuccuagcuuucc	ugagguaguagguuguauaguucagagugacaucacaggagauaacuguacagccuccuagcuuucc	ssa-let-7a-1	5p	2	CM003282.1:30144791..30144858:-	CM003288.1:58976914..58976981:-
2	ugagguaguagguuguauaguu	cuauacaacuuacugucuuucc	ugagguaguagguuguauaguuuuagggucauacccuuccugucagauaacuauacaacuuacugucuuucc	ssa-let-7a-2	5p	2	CM003288.1:72541559..72541631:+	CM003301.1:34891073..34891145:-
3	ugagguaguagguuguauaguu	cuguacagccuccuagcuuucc	ugagguaguagguuguauaguugagaauuacaccccgggagauaacuguacagccuccuagcuuucc	ssa-let-7a-3	5p	1	CM003298.1:51903601..51903668:+
4	ugagguaguagguuguauaguu	cuauacagucuauugccuuccu	ugagguaguagguuguauaguuugugggagggauuuaauccuauucaggugauaacuauacagucuauugccuuccu	ssa-let-7a-4	5p	1	CM003300.1:8426546..8426623:+
5	ugagguaguagguuguauaguu	cuauacagucuauugccuuccu	ugagguaguagguuguauaguuugugaagggauagaauccuauucaggugauaacuauacagucuauugccuuccu	ssa-let-7a-5	5p	1	CM003290.1:79002586..79002662:-
6	ugagguaguagguugugugguu	cuguacaaccuacugccuuccc	ugagguaguagguugugugguuucaggguuguuauuuugccccaucaggaguuaacuguacaaccuacugccuuccc	ssa-let-7b-1	5p	1	CM003295.1:30445161..30445238:-
7	ugagguaguagguugugugguu	cuguacaaccuacugccuuccc	ugagguaguagguugugugguuucaggguugugauuuugccccaucaggaguuaacuguacaaccuacugccuuccc	ssa-let-7b-2	5p	1	CM003285.1:30128567..30128644:-
8	ugagguaguagguuguaugguu	cuguacaaccuucuagcuuucc	ugagguaguagguuguaugguuuagaaugacacccuaggaguuaacuguacaaccuucuagcuuucc	ssa-let-7c-1	5p	1	CM003291.1:75877529..75877596:-
9	ugagguaguagguuguaugguu	cgguacaaccuucuagcuuuccu	ugagguaguagguuguaugguuuagaaugacacccugggaguuaacgguacaaccuucuagcuuuccu	ssa-let-7c-2	5p	1	CM003282.1:48691837..48691905:+
10	ugagguaguugguuguaugguu	cuguacaaccuucuagcuuucc	ugagguaguugguuguaugguuucacauaauaaacagcccggagauaacuguacaaccuucuagcuuucc	ssa-let-7d-1	5p	2	CM003280.1:12928490..12928560:-	CM003283.1:67122917..67122987:+
11	ugagguaguugguuguaugguu	cuguacaaccuucuagcuuucc	ugagguaguugguuguaugguuucgcauaauaaacaguccggagauaacuguacaaccuucuagcuuucc	ssa-let-7d-2	5p	2	CM003292.1:51342077..51342147:-	AGKD04774711.1:71..141:-
12	ugagguaguagauugaauaguu	cuauacaaucuacugucuuucc	ugagguaguagauugaauaguugugggguauauguccucccucugacauaacuauacaaucuacugucuuucc	ssa-let-7e-1	5p	1	CM003290.1:79003022..79003095:-
13	ugagguaguagauugaauaguu	cuauacaaucuacugucuuucc	ugagguaguagauugaauaguugugggguauauguccucccucugagauaacuauacaaucuacugucuuucc	ssa-let-7e-2	5p	1	CM003300.1:8426117..8426190:+
14	ugagguaguagauuguauuguu	cuauacaaucuauugccuuccc	ugagguaguagauuguauuguugugggguagugauuuuacccugaucagaagauaacuauacaaucuauugccuuccc	ssa-let-7f	5p	1	CM003290.1:91872790..91872868:-
15	ugagguaguaguuuguauaguu	cuauacagucuacugucuuucc	ugagguaguaguuuguauaguuuuaggaucacaccagaucugggagaugacuauacagucuacugucuuucc	ssa-let-7g-1	5p	1	CM003293.1:90989713..90989785:-
16	ugagguaguaguuuguauaguu	cuauacagucuacugucuuucc	ugagguaguaguuuguauaguuuuaggaucacaccagaucugggagauaacuauacagucuacugucuuucc	ssa-let-7g-2	5p	1	CM003291.1:34015151..34015223:+
17	ugagguaguaaguuguguuguu	cuauacaacuuacugccuuccu	ugagguaguaaguuguguuguuguuggggaucaggauagugcgccccguacgggagauaacuauacaacuuacugccuuccu	ssa-let-7h	5p	2	CM003293.1:90989406..90989488:-	CM003291.1:34015581..34015663:+
18	ugagguaguaguuugugcuguu	cugcgcaaacgacuaccuugcc	ugagguaguaguuugugcuguuggucggguugugacauggccugcuguggagauaacugcgcaaacgacuaccuugcc	ssa-let-7i-1	5p	1	CM003295.1:30788541..30788619:+
19	ugagguaguaguuugugcuguu	cugcgcaagcuacugccuugcc	ugagguaguaguuugugcuguugguuggguuaugacauuucccgcuauggagaugacugcgcaagcuacugccuugcc	ssa-let-7i-2	5p	1	CM003301.1:35378992..35379070:+
20	ugagguaguagguuggauaguu	cuguacaaccuacugucuuucu	ugagguaguagguuggauaguuuuagggucacacccacacugggagauaacuguacaaccuacugucuuucu	ssa-let-7j	5p	1	CM003290.1:91873033..91873105:-
21	aacccguagauccgaacuugug	acaagcuugauucuauaggucu	aacccguagauccgaacuugugcuaacugaccucacaagcuugauucuauaggucu	ssa-mir-100a-1	5p	2	CM003287.1:107590299..107590357:+	CM003298.1:51903072..51903130:+
22	aacccguagauccgaacuugug	acaagcuugugucuauagguaug	aacccguagauccgaacuuguguugucuggccacacaagcuugugucuauagguaug	ssa-mir-100a-2	5p	1	CM003288.1:58977606..58977663:-
23	ucaguuaucacugugcugaugcu	uacaguacugugauaacugaag	ucaguuaucacugugcugaugcuguccaucuuaaagguacaguacugugauaacugaag	ssa-mir-101a-1	3p	1	CM003301.1:9401953..9402012:-
24	ucaguuaucacugugcugaugcu	uacaguacugugauaacugaag	ucaguuaucacugugcugaugcuguccauuuuaaagguacaguacugugauaacugaag	ssa-mir-101a-2	3p	1	CM003288.1:41881966..41882025:+
25	caguuaucaugguaccggugcugu	uacaguacuaugauaacugaa	caguuaucaugguaccggugcugugucccugucaaguacaguacuaugauaacugaa	ssa-mir-101b-1	3p	4	CM003279.1:110128273..110128332:-	AGKD04692865.1:188..247:-	AGKD04656882.1:294..353:-	AGKD04656307.1:248..307:+
26	caguuaucaugguaccggugcugu	uacaguacuaugauaacugaa	caguuaucaugguaccggugcugugugccugucaaguacaguacuaugauaacugaa	ssa-mir-101b-2	3p	2	CM003291.1:96859549..96859608:+	AGKD04297153.1:348..407:-
27	agccucuuuaugaugcugccuugu	agcagcauuguacagggcuauga	agccucuuuaugaugcugccuuguggaaucuggaucaagcagcauuguacagggcuauga	ssa-mir-103	3p	1	CM003287.1:47200380..47200440:-
28	uaaagugcuuacagugcaggua	ccgcaaugugagcacuucuguc	uaaagugcuuacagugcagguaaugguuauguccuaccuaccgcaaugugagcacuucuguc	ssa-mir-106a-1	5p	1	CM003282.1:38491837..38491899:+
29	uaaagugcuuacagugcaggua	ccgcaaugugagcacuucuguc	uaaagugcuuacagugcagguaaugguuauucccuauaucuaccgcaaugugagcacuucuguc	ssa-mir-106a-2	5p	1	CM003289.1:73755821..73755885:-
30	aaaagugcuuacagugcaggua	ccugcaguaugagcacuucuuuca	aaaagugcuuacagugcagguaguggcgaugcccagccuaccugcaguaugagcacuucuuuca	ssa-mir-106b	5p	2	CM003283.1:18591040..18591104:+	AGKD04480608.1:273..337:-
31	agcuucuuuacaguguugccuug	agcagcauuguacagggcuauc	agcuucuuuacaguguugccuuguggcauggagaucaagcagcauuguacagggcuauc	ssa-mir-107	3p	2	CM003297.1:45788639..45788699:-	CM003306.1:6789780..6789840:+
32	uacccuguagauccggauuugu	caaauucgugucuaagggagu	uacccuguagauccggauuugugugaacagacucacggucacaaauucgugucuaagggagu	ssa-mir-10a-1	5p	1	CM003284.1:40728665..40728727:+
33	uacccuguagauccggauuugu	caaauucauaucuaagggagu	uacccuguagauccggauuugugugaacagacucacggucacaaauucauaucuaagggagu	ssa-mir-10a-2	5p	1	CM003281.1:57398786..57398848:-
34	uacccuguagaaccgaauuugu	caaguacgucucuacaggaaua	uacccuguagaaccgaauuuguguuaauagauaacaaucgcaaguacgucucuacaggaaua	ssa-mir-10b-1	5p	1	CM003293.1:88454529..88454591:-
35	uacccuguagaaccgaauuugu	acagauucgauucuaggggagu	uacccuguagaaccgaauuugugugauaaaacaagucacagauucgauucuaggggagu	ssa-mir-10b-2	5p	1	CM003303.1:15067488..15067547:+
36	uacccuguagaaccgaauuugu	acagauucgauucuaggggagu	uacccuguagaaccgaauuugugugauaaaacaacagucacagauucgauucuaggggagu	ssa-mir-10b-3	5p	1	CM003299.1:51184461..51184522:-
37	uacccuguagaaccgaauuugu	caaguacgucucuacaggaaua	uacccuguagaaccgaauuuguguuaauauauuacaaucgcaaguacgucucuacaggaaua	ssa-mir-10b-4	5p	1	CM003291.1:35673766..35673828:+
38	cacccuguagaaccgaauuugu	caaauucgccucuacggga	cacccuguagaaccgaauuuguguuuacaauuaacaaccgcaaauucgccucuacggga	ssa-mir-10d-1	5p	1	CM003300.1:32715693..32715756:+
39	cacccuguagaaccgaauuugu	caaauucgccucuacggga	cacccuguagaaccgaauuuguguuaacaauacgcaaccgcaaauucgccucuacggga	ssa-mir-10d-2	5p	1	CM003290.1:54151848..54151911:-
40	acauacuucuuuaugcguccaua	uggaauguaaagaaguauguau	acauacuucuuuaugcguccauaugaacaagaggaacuauggaauguaaagaaguauguau	ssa-mir-1-1	3p	1	CM003291.1:7404947..7405008:+
41	acauacuucuuuauguacccau	uggaauguaaagaaguauguau	acauacuucuuuauguacccauaugaauauaugacagcuauggaauguaaagaaguauguau	ssa-mir-1-2	3p	1	CM003281.1:33428054..33428116:-
42	uggagugugacaaugguguuug	aacgccauuauuacacuauaua	uggagugugacaaugguguuuguguccucugcugucaaacgccauuauuacacuauaua	ssa-mir-122-1	5p	1	CM003291.1:99258164..99258223:+
43	uggagugugacaaugguguuug	aacgccauuaucacacuaaaua	uggagugugacaaugguguuuguguucucugcaaucaaacgccauuaucacacuaaaua	ssa-mir-122-2	5p	1	CM003279.1:107078815..107078874:-
44	cguguucacggcggaccuugauu	uaaggcacgcggugaaugc	cguguucacggcggaccuugauuuaaagucauucaauuaaggcacgcggugaaugc	ssa-mir-124a-1	5p	1	CM003281.1:16452290..16452346:+
45	cguguucacggcggaccuugauu	uaaggcacgcggugaaugc	cguguucacggcggaccuugauuuaauagcaauacaauuaaggcacgcggugaaugc	ssa-mir-124a-2	5p	1	CM003291.1:40850386..40850443:+
46	cguguucacggcggaccuugauu	uaaggcacgcggugaaugc	cguguucacggcggaccuugauuuaauguccauacaauuaaggcacgcggugaaugc	ssa-mir-124a-3	5p	1	CM003281.1:45196119..45196176:+
47	uguguucacaguggaccuugau	uaaggcacgcggugaaugc	uguguucacaguggaccuugauuuaauuucaauacaauuaaggcacgcggugaaugc	ssa-mir-124b	5p	2	CM003279.1:9999930..9999987:+	CM003287.1:7612920..7612977:+
48	cguguucacagcggaccuugauu	uaaggcacgcggugaaugc	cguguucacagcggaccuugauuuaaaugaccauacaauuaaggcacgcggugaaugc	ssa-mir-124c-1	5p	1	CM003284.1:60447045..60447103:-
49	cguguucacagcggaccuugau	uaaggcacgcggugaaugc	cguguucacagcggaccuugauuuaaauguccauacaauuaaggcacgcggugaaugc	ssa-mir-124c-2	5p	1	CM003293.1:35772321..35772379:-
50	cguguucacagcggaccuugau	uaaggcacgcggugaaugc	cguguucacagcggaccuugauuuaaugucuuacaauuaaggcacgcggugaaugc	ssa-mir-124c-3	5p	1	CM003307.1:25623542..25623598:-
51	cguguucacagcggaccuugau	uaaggcacgcggugaaugc	cguguucacagcggaccuugauuuaauguccauacaauuaaggcacgcggugaaugc	ssa-mir-124c-4	5p	1	CM003291.1:15276144..15276201:+
52	cguguucacagcggaccuugau	uaaggcacgcggugaaugc	cguguucacagcggaccuugauuuaaagucauucaauuaaggcacgcggugaaugc	ssa-mir-124c-5	5p	1	CM003292.1:16022105..16022161:+
53	uguucacggcagaccuugauu	uaaggcacgcggugaaugc	uguucacggcagaccuugauuuaauaacaauacaauuaaggcacgcggugaaugc	ssa-mir-124d	3p	1	CM003293.1:82439611..82439666:-
54	ucccugagacccuaacuuguga	acggguuggguucucgggagcu	ucccugagacccuaacuugugacuuuuuccugugaugugcacggguuggguucucgggagcu	ssa-mir-125a-1	5p	4	CM003288.1:58960159..58960221:-	CM003282.1:30135938..30136000:-	AGKD04822608.1:36..98:+	AGKD04802941.1:376..438:-
55	ucccugagacccuaacuuguga	acggguuaggcucuugggacgc	ucccugagacccuaacuugugagcucucuccaugaaaaaucacggguuaggcucuugggacgc	ssa-mir-125a-2	5p	1	CM003282.1:48709953..48710016:+
56	ucccugagacccuaacuuguga	acggguuaggcucuugggacgc	ucccugagacccuaacuugugagcucucuucaugaaaaaucacggguuaggcucuugggacgc	ssa-mir-125a-3	5p	1	CM003291.1:75861111..75861174:-
57	ucccugagacccuaacuuguga	acggguuaggcucucgggagcu	ucccugagacccuaacuugugacguugugcucucauguccacggguuaggcucucgggagcu	ssa-mir-125a-4	5p	2	CM003298.1:51910116..51910178:+	CM003287.1:107597882..107597944:+
58	ucccugagacccuuaaccuguga	acaggugagguccucgggaa	ucccugagacccuuaaccugugaggucauaguaggucacaggugagguccucgggaa	ssa-mir-125b-1	5p	1	CM003283.1:67131402..67131460:+
59	ucccugagacccuuaaccuguga	caggugagguccuugggaac	ucccugagacccuuaaccugugauuacuucaagaucacaggugagguccuugggaac	ssa-mir-125b-2	5p	1	CM003305.1:5416097..5416154:-
60	ucccugagacccuuaaccuguga	acaggugaggaccuugggaaca	ucccugagacccuuaaccugugacuacuuuaaaggucacaggugaggaccuugggaaca	ssa-mir-125b-3	5p	1	CM003292.1:51333587..51333646:-
61	cauuauuacuuuugguacgcg	ucguaccgugaguaauaaugca	cauuauuacuuuugguacgcgcuaggccagucucaaacucguaccgugaguaauaaugca	ssa-mir-126-1	5p	1	CM003298.1:11921156..11921216:-
62	cauuauuacuuuugguacgcg	ucguaccgugaguaauaaugca	cauuauuacuuuugguacgcgcuaugccaaacucuacucguaccgugaguaauaaugca	ssa-mir-126-2	5p	1	CM003279.1:140547679..140547738:-
63	cauuauuacuuuugguacgcg	ucguaccgugaguaauaaugca	cauuauuacuuuugguacgcgcuaugccaaacucaacucguaccgugaguaauaaugca	ssa-mir-126-3	5p	1	CM003289.1:51885063..51885122:+
64	cauuauuacuuuugguacgcg	ucguaccgugaguaauaaugca	cauuauuacuuuugguacgcgcucggccagucucaaacucguaccgugaguaauaaugca	ssa-mir-126-4	5p	1	CM003302.1:32924952..32925012:+
65	cggggccgggacgcugucugaga	ucacagugaaccggucucuuu	cggggccgggacgcugucugagaguucuaugauucucacagugaaccggucucuuu	ssa-mir-128-1	3p	2	CM003294.1:79042819..79042875:-	CM003294.1:79600601..79600657:+
66	cggggccggggcacugucugaga	ucacagugaaccggucucuuu	cggggccggggcacugucugagaggccuaugauucucacagugaaccggucucuuu	ssa-mir-128-2	3p	2	CM003303.1:18895425..18895481:-	AGKD04458060.1:342..398:-
67	cggggccggggcgcugucugaga	ucacagugaaccggucucuuu	cggggccggggcgcugucugagaggccuauaauucucacagugaaccggucucuuu	ssa-mir-128-3	3p	1	CM003299.1:46039552..46039608:+
68	gggggccguuacacuguaaga	ucacagugaaccggucucuuu	gggggccguuacacuguaagagauguagucugaggucucacagugaaccggucucuuu	ssa-mir-128-4	3p	1	AGKD04018381.1:7161..7219:+
69	cuuuuugcggucugggcuugc	aagcccuuaccccaaaaagcau	cuuuuugcggucugggcuugcuguucauaaauaucagucugggaagcccuuaccccaaaaagcau	ssa-mir-129-1	5p	2	CM003289.1:32638656..32638721:-	CM003304.1:39469172..39469237:-
70	cuuuuugcggucugggcuugc	aagcccuuaccccaaaaagcau	cuuuuugcggucugggcuugcuguuaacacaccucaacccaggaagcccuuaccccaaaaagcau	ssa-mir-129-2	5p	1	CM003288.1:86197630..86197695:+
71	cuuuuugcggucugggcuugc	aagcccuuaccccaaaaaguau	cuuuuugcggucugggcuugcuguucauaaggcaguagccaggaagcccuuaccccaaaaaguau	ssa-mir-129-3	5p	2	CM003285.1:47760773..47760838:+	CM003295.1:51030757..51030822:+
72	acauacuucuuuauguacccau	uggaauguaaagaaguauguau	acauacuucuuuauguacccauaugaacauaugauagcuauggaauguaaagaaguauguau	ssa-mir-1-3	3p	1	CM003292.1:32332316..32332378:-
73	acucuuucccuguugcacuacu	cagugcaacaaugaaagggca	acucuuucccuguugcacuacugugggagcuguagcuagcagugcaacaaugaaagggca	ssa-mir-130a-1	5p	1	CM003293.1:3443619..3443679:-
74	acucuuucccuguugcacuacu	cagugcaauaaugaaagggcauc	acucuuucccuguugcacuacugugggagcuguagcuagcagugcaauaaugaaagggcauc	ssa-mir-130a-2	5p	1	CM003302.1:40933610..40933672:+
75	gccccuuuuguauuguacuacu	cagugcaauguuaaaagggca	gccccuuuuguauuguacuacuggugauccuucaaugaagcagugcaauguuaaaagggca	ssa-mir-130b-1	3p	1	CM003282.1:54699873..54699934:-
76	ugccccuuuuauauuguccuacu	cagugcaauguuaaaagggca	ugccccuuuuauauuguccuacuggugacccucuaaugaaagcagugcaauguuaaaagggca	ssa-mir-130b-2	3p	1	CM003291.1:69566994..69567057:+
77	gcucuuuuaauguuguacuacu	cagugcaauauuaaaagggca	gcucuuuuaauguuguacuacugugaaaucagaugagcagugcaauauuaaaagggca	ssa-mir-130d-1	3p	1	CM003302.1:40923624..40923682:+
78	gcccuuuuacugcuguacuacu	cagugcaauauuaaaagggca	gcccuuuuacugcuguacuacugugaaaucagaugagcagugcaauauuaaaagggca	ssa-mir-130d-2	3p	1	CM003293.1:3452506..3452564:-
79	gccccuuuucuauugcacuacu	cagugcaauauuaaaagggca	gccccuuuucuauugcacuacuggguaaagagaugagcagugcaauauuaaaagggca	ssa-mir-130d-3	3p	1	CM003289.1:72124258..72124316:+
80	accguggcuuuagauuguuacu	uaacagucuacagccauggucg	accguggcuuuagauuguuacucuagagacagcaccaugguaacagucuacagccauggucg	ssa-mir-132-1	5p	1	CM003289.1:85389727..85389789:+
81	accguggcuuuagauuguuacu	uaacagucuacagccauggucg	accguggcuuuagauuguuacuguagagacgguaacaugguaacagucuacagccauggucg	ssa-mir-132-2	5p	1	CM003282.1:78571493..78571555:-
82	accguggcauuagauuguuacu	uaacagucuacagccauggucg	accguggcauuagauuguuacuguagaaacagcaccacugguaacagucuacagccauggucg	ssa-mir-132-3	3p	1	CM003298.1:59222481..59222544:-
83	accguggcauuagauuguuacu	uaacagucuacagccauggucg	accguggcauuagauuguuacuguagcaacagcaccacugguaacagucuacagccauggucg	ssa-mir-132-4	3p	1	CM003287.1:114862097..114862160:-
84	agcugguaaaauggaaccaaa	uugguccccuucaaccagcugu	agcugguaaaauggaaccaaaucaacuguucaauggauuugguccccuucaaccagcugu	ssa-mir-133-1	3p	1	CM003293.1:70961795..70961855:+
85	gcuggucaaacggaaccaaguc	uuugguccccuucaaccagcu	gcuggucaaacggaaccaagucagguguuuuagugagguuugguccccuucaaccagcu	ssa-mir-133-2	3p	1	CM003293.1:13646500..13646561:-
86	gcuggucaaacggaaccaaguc	uuugguccccuucaaccagcu	gcuggucaaacggaaccaagucagguguuucagugagguuugguccccuucaaccagcu	ssa-mir-133-3	3p	1	CM003284.1:83783446..83783507:+
87	agcugguaaaaaggaaccaaauc	uugguccccuucaaccagcugu	agcugguaaaaaggaaccaaaucaccucuugaauggauuugguccccuucaaccagcugu	ssa-mir-133-4	3p	2	CM003292.1:32329164..32329224:-	CM003281.1:33424426..33424486:-
88	agcugguaaaauggaaccaaa	uugguccccuucaaccagcugu	agcugguaaaauggaaccaaaucaacuguugaauggauuugguccccuucaaccagcugu	ssa-mir-133-5	3p	1	CM003291.1:7437945..7438005:+
89	aggacuguccaaccugagaau	aucucagguucgucagcccaug	aggacuguccaaccugagaauggugacuuuaggcucaaucucagguucgucagcccaug	ssa-mir-1338	5p	1	CM003281.1:45802953..45803012:-
90	uauggcuuuuuauuccuaucuga	uauagggauggaagccaugca	uauggcuuuuuauuccuaucugacugcguugaggguucauauagggauggaagccaugca	ssa-mir-135a	5p	2	CM003293.1:63677054..63677114:-	CM003291.1:28248218..28248278:+
91	uauggcuuucuauuccuauguga	cauguaggguuuaaagccauug	uauggcuuucuauuccuaugugauuucucucugguaugucauguaggguuuaaagccauug	ssa-mir-135b-1	5p	2	CM003291.1:42289811..42289872:+	CM003293.1:80729576..80729637:-
92	uauggcuuucuauuccuauguga	cacguaggguccaaagccauug	uauggcuuucuauuccuaugugauuuucucuacugucacguaggguccaaagccauug	ssa-mir-135b-2	5p	1	CM003290.1:60877468..60877527:+
93	uauggcuuucuauuccuauguga	acauaggguccaaagccauug	uauggcuuucuauuccuaugugauuuuuucuacugucacauaggguccaaagccauug	ssa-mir-135b-3	5p	1	CM003300.1:26224271..26224330:-
94	uauggcuuuuuauuccuacguga	auguagggauagaagccacu	uauggcuuuuuauuccuacgugaggauagauguguucauguagggauagaagccacu	ssa-mir-135c-1	5p	1	CM003285.1:45894313..45894370:-
95	uauggcuuuuuauuccuacguga	auguagggauagaagccacu	uauggcuuuuuauuccuacgugaggguagauguguucauguagggauagaagccacu	ssa-mir-135c-2	5p	1	CM003295.1:48113630..48113687:-
96	uauggcuuucuauuccuauguga	uguaggguuuaaagccauuggg	uauggcuuucuauuccuaugugauuucucucugguaugucauguaggguuuaaagccauuggg	ssa-mir-135d	5p	1	CM003291.1:42289811..42289874:+
97	acggguauucuuggguugauaa	uuauugcuugagaauacgcguag	acggguauucuuggguugauaauacagaugucgauguuauugcuugagaauacgcguag	ssa-mir-137a-1	3p	2	CM003281.1:67985545..67985604:-	AGKD04009605.1:5591..5650:+
98	acggguauucuuggguugauaa	uuauugcuugagaauacgcguag	acggguauucuuggguugauaauacagauguggauguuauugcuugagaauacgcguag	ssa-mir-137a-2	3p	3	CM003280.1:55431313..55431372:+	CM003280.1:54816753..54816812:-	AGKD04015163.1:21956..22015:-
99	acggguauucuuggguggauaau	uauugcuuaagaauacgcguag	acggguauucuuggguggauaauacggaucacguuguuauugcuuaagaauacgcguag	ssa-mir-137b	3p	3	CM003299.1:46509699..46509758:-	CM003281.1:15546783..15546842:+	CM003292.1:15006933..15006992:+
100	acggguauucuuggguguauaau	uauugcuuaagaauacgcguag	acggguauucuuggguguauaauacggaucacguuguuauugcuuaagaauacgcguag	ssa-mir-137c	3p	1	CM003297.1:14617503..14617562:-
101	agcugguguugugaaucaggccg	gcuauuucacaacaccagggu	agcugguguugugaaucaggccgaugccacacacccgcuauaacccggcuauuucacaacaccagggu	ssa-mir-138-1	5p	1	CM003294.1:31240354..31240422:+
102	agcugguguugugaaucaggccg	gcuauuucacaacaccagggu	agcugguguugugaaucaggccgaugccacacaccugcuauaacccggcuauuucacaacaccagggu	ssa-mir-138-2	5p	1	CM003288.1:79347501..79347569:-
103	agcugguguugugaaucaggccg	cuacuucccaacaccaggguc	agcugguguugugaaucaggccgcugugguguugagaccggcuacuucccaacaccaggguc	ssa-mir-138-3	5p	1	CM003292.1:85800043..85800105:-
104	agcugguguugugaaucaggccg	ggcuucuucccaacaccagggu	agcugguguugugaaucaggccgcuauagugccagacacggcuucuucccaacaccagggu	ssa-mir-138-4	5p	3	CM003283.1:75988410..75988471:-	AGKD04323848.1:227..288:+	CM003283.1:76257445..76257506:+
105	ucuacagugcaugugucuccagu	uggagauauggcucuguuggaau	ucuacagugcaugugucuccaguguuugugugcuacuggagauauggcucuguuggaau	ssa-mir-139-1	5p	1	AGKD04015385.1:17359..17418:-
106	ucuacagugcaugugucuccagu	uggagaggcaguucugugugagu	ucuacagugcaugugucuccagugaauaugagcuacuggagaggcaguucugugugagu	ssa-mir-139-2	5p	1	CM003282.1:45581861..45581920:-
107	acauacuucuuuauaugcccaua	uggaauguaaagaaguauguau	acauacuucuuuauaugcccauaugaacaagagcaacuauggaauguaaagaaguauguau	ssa-mir-1-4	3p	1	CM003293.1:70944249..70944310:+
108	cagugguuuuacccuaugguag	uaccacaggguagaaccacgga	cagugguuuuacccuaugguagguuacgucaugcuguucuaccacaggguagaaccacgga	ssa-mir-140	3p	2	CM003288.1:76373423..76373484:+	CM003294.1:34352079..34352140:-
109	cauaaaguagaaagcacuacu	aguguuuccuacuuuauggaug	cauaaaguagaaagcacuacuaaacuccucaccacaguguaguguuuccuacuuuauggaug	ssa-mir-142a-1	5p	1	CM003291.1:47678892..47678954:+
110	cauaaaguagaaagcacuacu	aguguuuccuacuuuauggaug	cauaaaguagaaagcacuacuaaacuccucgccacaguguaguguuuccuacuuuauggaug	ssa-mir-142a-2	5p	1	CM003282.1:76650745..76650807:-
111	uccauaaaguagagaguacuac	uguaguguuuccuacuuuauggau	uccauaaaguagagaguacuacuaaacuccucugcacaguguaguguuuccuacuuuauggau	ssa-mir-142b	5p	2	CM003298.1:57938036..57938098:-	CM003287.1:113588067..113588129:-
112	ggugcagugcugcaucucuggu	ugagaugaagcacuguagcuc	ggugcagugcugcaucucuggucaauugggagucugagaugaagcacuguagcuc	ssa-mir-143	3p	2	CM003283.1:40817942..40817997:-	CM003287.1:71534379..71534434:-
113	aggauaucaucauauacuguaaguu	cuacaguauagaugauguacu	aggauaucaucauauacuguaaguucguuauggugacacuacaguauagaugauguacu	ssa-mir-144	5p	2	CM003282.1:52031423..52031481:-	CM003291.1:72534811..72534869:+
114	guccaguuuucccaggaaucccu	auuccuggaaauacuguucuu	guccaguuuucccaggaaucccuugggcaaucaacaacggggauuccuggaaauacuguucuu	ssa-mir-145-1	3p	1	CM003287.1:71533914..71533976:-
115	guccaguuuucccaggaaucccu	auuccuggaaauacuguucuu	guccaguuuucccaggaaucccuugggcaaucacaagggggauuccuggaaauacuguucuu	ssa-mir-145-2	3p	1	CM003283.1:40817532..40817593:-
116	ugagaacugaauuccauagaugg	aucuaugggcucaguucuucugg	ugagaacugaauuccauagaugguggcuacaggagaugucaucuaugggcucaguucuucugg	ssa-mir-146a-1	5p	1	CM003296.1:4557127..4557189:-
117	ugagaacugaauuccauagaugg	aucuaugggcucaguucuucugg	ugagaacugaauuccauagaugguggcuacuggagaugucaucuaugggcucaguucuucugg	ssa-mir-146a-2	5p	1	CM003279.1:47302786..47302848:+
118	ugagaacugaauuccauagaugg	aucuauggauucaguucuucuu	ugagaacugaauuccauagaugguaguugcucagauagacaucuauggauucaguucuucuu	ssa-mir-146a-3	5p	1	CM003297.1:51692918..51692980:+
119	ugagaacugaaguccauagaugg	aucuauggacucaauucuucuu	ugagaacugaaguccauagaugguaguugcucagauagacaucuauggacucaauucuucuu	ssa-mir-146b	5p	1	CM003297.1:2641822..2641884:-
120	ugagaacugaauuccaaggguu	cccauggagcucaguucuuaag	ugagaacugaauuccaaggguuguauuucugaagucagcccauggagcucaguucuuaag	ssa-mir-146d-1	5p	1	CM003282.1:73073426..73073486:+
121	ugagaacugaauuccaaggguu	cccauggggcucaguucuuaaac	ugagaacugaauuccaaggguuguauuucugaagucagcccauggggcucaguucuuaaac	ssa-mir-146d-2	5p	1	CM003291.1:51118915..51118976:-
122	aaguucugugauacacuucgacu	ucagugcauuacagaacuuugu	aaguucugugauacacuucgacucuaauuguuugcagucagugcauuacagaacuuugu	ssa-mir-148a	3p	1	CM003303.1:15234468..15234527:+
123	aaguucggugauacacuucgacu	ucagugcauuacagaacuuuau	aaguucggugauacacuucgacucuaauuguuugcagucagugcauuacagaacuuuau	ssa-mir-148b	5p	1	CM003299.1:50795161..50795221:-
124	ucucccaauccuuguaccagug	cgcugggcaugguuugggggggg	ucucccaauccuuguaccagugucugauuuuaagcugacgcugggcaugguuugggggggg	ssa-mir-150	5p	1	CM003281.1:50751806..50751868:+
125	caaguucugugauacacuuaggcu	ucagugcauaacagaacuuug	caaguucugugauacacuuaggcucugagucugugguagucagugcauaacagaacuuugg	ssa-mir-152	3p	3	CM003284.1:41126911..41126970:+	CM003281.1:57082707..57082766:-	AGKD04628475.1:397..456:+
126	ggcauuuuugugauuugcagcu	uugcauagucacaaaaaugauc	ggcauuuuugugauuugcagcuaguagucuggguccaguugcauagucacaaaaaugauc	ssa-mir-153a-1	3p	2	CM003299.1:53410126..53410186:-	CM003299.1:53991735..53991795:+
127	ucaucuuugugauuugcagcu	uugcauagucacaaaaaugauc	ucaucuuugugauuugcagcuaguagucuggguccaguugcauagucacaaaaaugauc	ssa-mir-153a-2	3p	1	CM003294.1:41316309..41316368:+
128	ucauuuuugugacguugcagcu	uugcauagucacaaaagugauc	ucauuuuugugacguugcagcuaguaauaugagcccaguugcauagucacaaaagugauc	ssa-mir-153b	3p	1	CM003307.1:9585875..9585935:+
129	uuaaugcuaaucgugauaggggu	caccuagcauguaagcauuagc	uuaaugcuaaucgugauagggguucuguuguuuaaaaaaaagacaccuagcauguaagcauuagc	ssa-mir-155-1	5p	1	AGKD04018480.1:7593..7658:+
130	uuaaugcuaaucgugauaggggu	caccuagcauguaagcauuagc	uuaaugcuaaucgugauagggguucuguuguuaaaaaaaaagacaccuagcauguaagcauuagc	ssa-mir-155-2	5p	1	AGKD04016807.1:2783..2848:+
131	cguagcagcacgucaugguuugua	cagaccaugaagagcugcugcu	cguagcagcacgucaugguuuguagugauaguaaagaugcagaccaugaagagcugcugcu	ssa-mir-15a	5p	1	CM003287.1:75946754..75946813:-
132	uagcagcacaucauguuuugca	caaaucauuaugugcugccgcu	uagcagcacaucauguuuugcagguaucuaaaagcaacuccaaaucauuaugugcugccgcu	ssa-mir-15b	5p	1	CM003285.1:22833202..22833264:-
133	uagcagcgcaucaugguuuga	cgaaucaucauuugcugcuuua	uagcagcgcaucaugguuugaaacaguguugaaaagaugcgaaucaucauuugcugcuuua	ssa-mir-15c-1	5p	1	CM003298.1:53323679..53323740:+
134	uagcagcgcaucaugguuuga	cgaaccaucauuugcugcuuua	uagcagcgcaucaugguuugaaacaauguuggaaaggugcgaaccaucauuugcugcuuua	ssa-mir-15c-2	5p	1	CM003287.1:108853049..108853110:+
135	uagcagcacagaaugguuugu	caggccguacugugcugccgcagu	uagcagcacagaaugguuuguggguuacacagagaugcaggccguacugugcugccgcagu	ssa-mir-15d	5p	1	CM003299.1:24889357..24889416:-
136	aagcagcacagaaugguuugu	caggcuguacugugcuguugcagu	aagcagcacagaaugguuuguggguaauacagggauacaggcuguacugugcuguugcagu	ssa-mir-15e	5p	4	CM003295.1:18561509..18561568:+	CM003295.1:17294220..17294279:+	AGKD04662044.1:88..147:-	AGKD04722385.1:175..234:-
137	uagcagcacaucauguuuugca	ccaaaucauuaugugcugucacu	uagcagcacaucauguuuugcaggcauauaaaagcaacuccaaaucauuaugugcugucacu	ssa-mir-15f	5p	1	CM003296.1:60112230..60112292:-
138	uagcagcacguaaauauuggag	ccaguauuguucgugcugcuga	uagcagcacguaaauauuggaguuaaaacuacugcugaagccuccaguauuguucgugcugcuga	ssa-mir-16a-1	5p	2	CM003303.1:38106701..38106767:+	CM003299.1:24889190..24889256:-
139	uagcagcacguaaauauuggag	uccaguauugacggugcuguuga	uagcagcacguaaauauuggaguucaccacugcugaagccuccaguauugacggugcuguuga	ssa-mir-16a-2	5p	1	CM003295.1:18561989..18562055:+
140	uagcagcacguaaauauuggug	cccaauauuagcugugcugcuuc	uagcagcacguaaauauuggugugagaauagaccccaaccccaauauuagcugugcugcuuc	ssa-mir-16b	5p	1	CM003298.1:53323822..53323884:+
141	uagcagcacguaaauauuggcg	cccaauauuagcugugcugcuuc	uagcagcacguaaauauuggcgugagaauacagaccccgaccccaauauuagcugugcugcuuc	ssa-mir-16c	5p	1	CM003287.1:108853200..108853264:+
142	caaagugcuuacagugcagguag	acugcaguggaggcacuucuagc	caaagugcuuacagugcagguaguguuauugaugaucuacugcaguggaggcacuucuagc	ssa-mir-17-1	5p	3	CM003294.1:87051664..87051725:-	AGKD04011312.1:42205..42266:+	AGKD04274419.1:232..293:+
143	caaagugcuuacagugcagguag	cugcagugaaggcacuuuaagca	caaagugcuuacagugcagguagucuucuaauaucuacugcagugaaggcacuuuaagca	ssa-mir-17-2	5p	1	CM003299.1:19069933..19069992:-
144	caaagugcuuacagugcagguag	cugcagugaaggcacuuuaagca	caaagugcuuacagugcagguagucaucuaauaucuacugcagugaaggcacuuuaagca	ssa-mir-17-3	5p	1	CM003303.1:44431821..44431880:+
145	ggcuuguuuuaaguugccug	caggcagcuaaagcaagucug	ggcuuguuuuaaguugccugcgaccuguuuaaagacucaggcagcuaaagcaagucug	ssa-mir-1778	3p	2	CM003299.1:13028886..13028945:-	CM003303.1:10881368..10881427:-
146	aacauucaacgcugucggugagu	accaucgaccguuaaauguacc	aacauucaacgcugucggugaguuugagcaucuguccaaaaccaucgaccguuaaauguacc	ssa-mir-181a-1	5p	2	CM003298.1:18191919..18191981:+	CM003302.1:25326990..25327052:-
147	aacauucaacgcugucggugagu	accaucgaccguugacuguacc	aacauucaacgcugucggugaguuugagccucugacagaaaccaucgaccguugacuguacc	ssa-mir-181a-2	5p	1	CM003279.1:147307059..147307121:+
148	aacauucaacgcugucggugagu	accaucgacgguuggcuguacc	aacauucaacgcugucggugaguuugagccucugacagaaaccaucgacgguuggcuguacc	ssa-mir-181a-3	5p	1	CM003289.1:49528901..49528963:-
149	aacauucaacgcugucggugagu	accaucgaccguugaguguacc	aacauucaacgcugucggugaguuugagcuaaauugacaaaaaccaucgaccguugaguguacc	ssa-mir-181a-4	5p	1	CM003288.1:6868831..6868895:-
150	aacauucaacgcugucggugagu	accaucgaccguugacugugcc	aacauucaacgcugucggugaguuugguauggaucacauaaaaaccaucgaccguugacugugcc	ssa-mir-181a-5	5p	1	CM003281.1:43729436..43729501:-
151	aacauucauugcugucgcuggguu	cucacugaacaaugagugcaa	aacauucauugcugucgcuggguuggacucugugaaaaagcucacugaacaaugagugcaa	ssa-mir-181b	5p	1	CM003281.1:43729146..43729207:-
152	aacauucauugcugucgguggg	ucacugaucaaugaaugaaca	aacauucauugcugucgguggguuugaugugaauauaacucacugaucaaugaaugaaca	ssa-mir-181c	5p	1	CM003289.1:49524902..49524962:-
153	cacauucaucgcugucggugggu	cucgcccgaugaugaaugaca	cacauucaucgcugucgguggguuucaaugcuuugacucgcccgaugaugaaugaca	ssa-mir-181d	5p	1	AGKD04019741.1:8069..8126:-
154	aacauucauugcugucggugggu	cucacugaucaaugaauggaca	aacauucauugcugucgguggguuugaugugaauauaacucacugaucaaugaauggaca	ssa-mir-181e	5p	1	CM003279.1:147307366..147307426:+
155	uuuggcaaugguagaacucaca	ugguucuagacuugccaacu	uuuggcaaugguagaacucacacuggugagguagcuggauccggugguucuagacuugccaacu	ssa-mir-182	5p	3	CM003285.1:55519683..55519747:+	CM003285.1:55503567..55503631:+	CM003285.1:55504668..55504732:+
156	uauggcacugguagaauucacu	ugaauuaccauagggccaua	uauggcacugguagaauucacugugacggcacacuaucagugaauuaccauagggccaua	ssa-mir-183-1	5p	1	CM003288.1:89201812..89201872:+
157	uauggcacugguagaauucacu	agugaauuaccauugggccaua	uauggcacugguagaauucacugugaaggcacacuaucagugaauuaccauugggccaua	ssa-mir-183-2	5p	1	CM003294.1:21493844..21493904:-
158	uauggcacugguagaauucacu	ugaauuaccauagggccaua	uauggcacugguagaauucacugugaaagcacacuaucagugaauuaccauagggccaua	ssa-mir-183-3	5p	1	CM003285.1:55502617..55502677:+
159	ccuuaucacuuuuccagcccagc	uggacggagaacugauaagggc	ccuuaucacuuuuccagcccagcuauccauucuguauucguuggacggagaacugauaagggc	ssa-mir-184-1	3p	1	CM003294.1:26395870..26395933:-
160	ccuuaucacuuuuccagcccagc	uggacggagaacugauaagggc	ccuuaucacuuuuccagcccagcuaucuauucuguauccguuggacggagaacugauaagggc	ssa-mir-184-2	3p	1	CM003288.1:84206063..84206126:+
161	ggcugcaacacaggacaugggagc	ucgugucuuguguugcagccagu	ggcugcaacacaggacaugggagcuaccugccccuccugcucgugucuuguguugcagccagu	ssa-mir-187-1	3p	1	CM003292.1:76654648..76654711:-
162	ggcugcaacacaggacaugggagc	ucgugucuuguguugcagccagu	ggcugcaacacaggacaugggagcuaccuguccuuccugcucgugucuuguguugcagccagu	ssa-mir-187-2	3p	1	CM003305.1:31332182..31332245:+
163	uaaggugcaucuaguguaguua	acugcccuaguugcuccuucuggc	uaaggugcaucuaguguaguuagugaaauagucuaguaucuacugcccuaguugcuccuucuggc	ssa-mir-18a	5p	2	CM003287.1:75876876..75876941:-	AGKD04647992.1:310..375:+
164	uaaggugcaucuagugcagaua	cugcccuacgugcuccuucuggca	uaaggugcaucuagugcagauagugaaguagaccagcaccuacugcccuacgugcuccuucuggca	ssa-mir-18b	5p	1	CM003303.1:44431946..44432011:+
165	uaaggugcaucuagugcagaua	acugcccuaagugccccuucug	uaaggugcaucuagugcagauagugacauagaugagcaccuacugcccuaagugccccuucug	ssa-mir-18c	5p	1	CM003294.1:87051379..87051442:-
166	ugauauguuugauauauuagguug	acuauauaucaaacauauuccu	ugauauguuugauauauuagguuguuauucaguccaacuauauaucaaacauauuccu	ssa-mir-190a	5p	1	CM003294.1:27159890..27159948:-
167	ugauauguuugauauucgguug	acuaaauaucagacauauuccua	ugauauguuugauauucgguuguucuccugcguaaucaagucaacuaaauaucagacauauuccua	ssa-mir-190b	5p	3	CM003283.1:74248805..74248871:+	CM003280.1:7661238..7661304:-	AGKD04029864.1:30..96:-
168	augaccuaugaauugacagcc	ccugucaguuauguaggccacu	augaccuaugaauugacagccaguguuuugcaacacgacugccugucaguuauguaggccacu	ssa-mir-192a-1	5p	1	CM003282.1:37347922..37347985:+
169	augaccuaugaauugacagcc	ccugucaguucuguaggccacu	augaccuaugaauugacagccaguguuugcaacacaacugccugucaguucuguaggccacu	ssa-mir-192a-2	5p	1	CM003289.1:75812576..75812638:-
170	ccugucaguucuguaggccacu	ggguuuauauggagcaaaggaacuc	ccugucaguucuguaggccacugcugugucuauccuacugagcacacacagggguuuauauggagcaaaggaacuc	ssa-mir-192b	5p	1	CM003289.1: 75812523..75812598:-
171	cgggaucuugggggcgagaug	aacuggcccgcaaagucccgcu	cgggaucuugggggcgagaugaguuugaucagaauccaacuggcccgcaaagucccgcu	ssa-mir-193a	3p	3	CM003281.1:62316359..62316418:+	CM003284.1:35872417..35872476:-	AGKD04705431.1:363..422:+
172	ugggucuuugcgggcaagguga	aacuggccuacaaagucccagu	ugggucuuugcgggcaaggugaguccucauucauucaacuggccuacaaagucccagu	ssa-mir-193b	5p	2	CM003290.1:21034252..21034310:+	CM003280.1:47520454..47520512:-
173	uguaacagcaacuccaugugga	ccaguggagaugcuguuaccugc	uguaacagcaacuccauguggaaguugccuguguuccaguggagaugcuguuaccugc	ssa-mir-194a-1	5p	1	CM003282.1:37347567..37347624:+
174	uguaacagcaacuccaugugga	ccaguggagaugcuguuaccugc	uguaacagcaacuccauguggaaguugucuguguuccaguggagaugcuguuaccugc	ssa-mir-194a-2	5p	1	CM003289.1:75812888..75812945:-
175	uguaacagcaucuccauaugga	ccaguggagcugcuguuauggg	uguaacagcaucuccauauggaauagcucaggguuccaguggagcugcuguuauggg	ssa-mir-194b	5p	1	CM003287.1:77358316..77358373:+
176	uguaacagcaacuccauaugga	ccaguggagcugcuguuauggg	uguaacagcaacuccauauggaauagcucaggguuccaguggagcugcuguuauggg	ssa-mir-194c	5p	1	CM003283.1:15743564..15743621:-
177	uagguaguuucauguuguuggg	ucggcaacaaaaaacugccuuga	uagguaguuucauguuguugggauugacuuccuggcucggcaacaaaaaacugccuuga	ssa-mir-196a-1	5p	1	CM003290.1:54210440..54210499:-
178	uagguaguuucauguuguuggg	cuacaacacgaaacugucuga	uagguaguuucauguuguugggauccauuuucuaccucuacaacacgaaacugucuga	ssa-mir-196a-2	5p	1	CM003305.1:27858252..27858310:-
179	uagguaguuucauguuguuggg	ccgcaacaagaaacugccuuga	uagguaguuucauguuguugggauucgcuuccuggcuccgcaacaagaaacugccuuga	ssa-mir-196a-3	5p	2	CM003291.1:35623887..35623946:+	CM003293.1:88521783..88521842:-
180	uagguaguuucauguuguuggg	ucggcaacaagaaacugccuuga	uagguaguuucauguuguugggauugacuuccuggcucggcaacaagaaacugccuuga	ssa-mir-196a-4	5p	1	CM003300.1:32664623..32664682:+
181	uagguaguuucaaguuguuggg	caggaaccugaaacuaccugaa	uagguaguuucaaguuguugggcuggacgcguaucacaggaaccugaaacuaccugaa	ssa-mir-196b-1	5p	1	CM003284.1:40677095..40677153:+
182	uagguaguuucaaguuguuggg	caggaaccugaaacuaccugaa	uagguaguuucaaguuguugggcuggacguguaucacaggaaccugaaacuaccugaa	ssa-mir-196b-2	5p	1	CM003281.1:57454347..57454405:-
183	cccaguguucagacuaccuguuc	acaguagucugcacauugguu	cccaguguucagacuaccuguucagggucuuacugguguacaguagucugcacauugguu	ssa-mir-199a-1	3p	2	CM003301.1:22661098..22661158:+	CM003288.1:28865755..28865815:-
184	cccaguguucagacuaccuguuc	acaguagucugcacauugguu	cccaguguucagacuaccuguucaggaaguagugguugcacaguagucugcacauugguu	ssa-mir-199a-2	3p	1	CM003289.1:65670949..65671009:-
185	cccaguguucagacuaccuguuc	acaguagucugcacauugguu	cccaguguucagacuaccuguucauugucauacugguguacaguagucugcacauugguu	ssa-mir-199a-3	3p	1	CM003292.1:33416239..33416299:+
186	cccaguguucagacuaccuguuc	acaguagucugcacauugguu	cccaguguucagacuaccuguucaucaggcugaagcugaacaguagucugcacauugguu	ssa-mir-199a-4	3p	1	CM003281.1:75856726..75856786:+
187	aguuuugcauaguugcacu	ugugcaaaucuaugcaaaacuga	aguuuugcauaguugcacuacaagagaaauggaguugugcaaaucuaugcaaaacuga	ssa-mir-19a-1	3p	1	CM003303.1:44432073..44432131:+
188	uuuugcauaguugcauua	ugugcaaaucuaugcaaaacug	uuuugcauaguugcauuacaaguaaaaaugaguugugcaaaucuaugcaaaacug	ssa-mir-19a-2	3p	2	CM003294.1:87051080..87051138:-	AGKD04011312.1:42546..42604:+
189	aguuuugcauaguugcacua	ugugcaaaucuaugcaaaacugu	aguuuugcauaguugcacuacaagaaaaauugaguugugcaaaucuaugcaaaacugu	ssa-mir-19a-3	3p	1	CM003299.1:19069683..19069741:-
190	aguuuugcugcuuugcaucccgc	ugugcaaauccaugcaaaacug	aguuuugcugcuuugcaucccgcuuaaacaaauguuugcugugcaaauccaugcaaaacug	ssa-mir-19c-1	3p	1	AGKD04011312.1:43442..43503:+
191	aguuuugcugcuuugcaucccgc	ugugcaaauccaugcaaaacug	aguuuugcugcuuugcaucccgcuuaaagaaaaguuugcugugcaaauccaugcaaaacug	ssa-mir-19c-2	3p	2	CM003294.1:87048290..87048351:-	AGKD04011112.1:51855..51916:-
192	cguuuugcugguuugcuuucagc	ugugcaaauccaugcaaaacug	cguuuugcugguuugcuuucagcuuuucaauguaccgcugugcaaauccaugcaaaacug	ssa-mir-19c-3	3p	1	CM003303.1:44432400..44432460:+
193	aguuuugcugguuugcuuucag	ugugcaaauccaugcaaaacug	aguuuugcugguuugcuuucagcuuuucaauguacugcugugcaaauccaugcaaaacug	ssa-mir-19c-4	3p	1	CM003299.1:19069355..19069416:-
194	agcuuugcggggugggcagucagc	ugugcaaacccaagcaaaacug	agcuuugcggggugggcagucagccuuuuuguaggagcagcugugcaaacccaagcaaaacug	ssa-mir-19d	3p	1	CM003283.1:18593343..18593406:+
195	aguuuugcaggguugcuuucagc	ugugcaaauccaugcaaaacucu	aguuuugcaggguugcuuucagcuucugaaaauuuccgcugugcaaauccaugcaaaacucu	ssa-mir-19e	3p	1	CM003287.1:75876380..75876442:-
196	agcuuugcugggugaucagc	ugugcaaacccaugcaaaacuga	agcuuugcugggugaucagccugugcaccucagucgcugugcaaacccaugcaaaacuga	ssa-mir-19f	3p	1	CM003282.1:38492467..38492527:+
197	caucuuacaaggcaguuuugga	uaauacugccugguaaugaugau	caucuuacaaggcaguuuuggaugucauaacucucucuaauacugccugguaaugaugau	ssa-mir-200a-1	3p	1	CM003290.1:50266132..50266192:-
198	caucuuacgaggcagcauugga	uaauacugccugguaaugaugau	caucuuacgaggcagcauuggauauaaucacucucucuaauacugccugguaaugaugau	ssa-mir-200a-2	3p	1	CM003293.1:76163302..76163362:-
199	caucuuacgagguaguuuugga	uaauacugccugguaaugaugau	caucuuacgagguaguuuuggauguuauaacucccucuaauacugccugguaaugaugau	ssa-mir-200a-3	3p	1	CM003300.1:37039794..37039854:+
200	caucuuaccugacagugcugga	uaacacugucugguaacgauguu	caucuuaccugacagugcuggauuguacaaaaaaguucuaacacugucugguaacgauguu	ssa-mir-200b-1	3p	1	CM003291.1:25439392..25439452:+
201	caucuuaccugacagugcugga	uaacacugucugguaacgauguu	caucuuaccugacagugcuggauuguacaacuguguucuaacacugucugguaacgauguu	ssa-mir-200b-2	3p	1	CM003293.1:76163102..76163162:-
202	cgucuuaccugacagugcuggg	uaacacugucugguaaugauguc	cgucuuaccugacagugcugggcuguacacagguguucuaacacugucugguaaugauguc	ssa-mir-200c	3p	1	CM003300.1:37040078..37040139:+
203	caucuuaccugacagugcucgg	uaacacugucugguaaugaugu	caucuuaccugacagugcucggcuguacauagauguucuaacacugucugguaaugaugu	ssa-mir-200d	3p	1	CM003290.1:50265845..50265905:-
204	caucuuacaaggcagcauugga	uaauacugccugguaaugaugau	caucuuacaaggcagcauuggauaucaucaaucucucuaauacugccugguaaugaugau	ssa-mir-200e	3p	1	CM003291.1:25439187..25439247:+
205	uuccuaugcauauaccgcuuuga	aaagaggcauagggcaugggaa	uuccuaugcauauaccgcuuugagaucuagcuuuaaagaggcauagggcaugggaa	ssa-mir-202a	3p	1	CM003279.1:50739764..50739820:+
206	uuccuaugcauauaccucuuu	aaagaggcauagggcauggga	uuccuaugcauauaccucuuugagaucuagcuuuaaagaggcauagggcauggga	ssa-mir-202b	5p	1	CM003296.1:8069967..8070022:+
207	agugguucuaaauaguucaaca	gugaaauguuuaggaccacuug	agugguucuaaauaguucaacagucuauaccgaaauugugaaauguuuaggaccacuug	ssa-mir-203a-1	3p	1	CM003284.1:48842851..48842910:+
208	agugguucuuaacaguucaaca	gugaaauguuuaggaccacuug	agugguucuuaacaguucaacaguucuuugccaaaauugugaaauguuuaggaccacuug	ssa-mir-203a-2	3p	6	CM003287.1:23588649..23588709:+	CM003279.1:25832692..25832752:+	CM003279.1:25831703..25831763:+	AGKD04691296.1:332..392:-	CM003279.1:25895579..25895639:+	AGKD04695461.1:3..63:-
209	agugguucuugacaguucaaca	ugaaauguuuaggaccacucg	agugguucuugacaguucaacagucuuuaccaaaauugugaaauguuuaggaccacucg	ssa-mir-203b	3p	1	CM003293.1:21198573..21198632:+
210	uucccuuugucauccuaugccu	gcagggacagcaaagggaugc	uucccuuugucauccuaugccuggagaucaugauaaggcagggacagcaaagggaugc	ssa-mir-204-1	5p	2	AGKD04013713.1:32990..33048:-	CM003304.1:42880541..42880599:-
211	uucccuuugucauccuaugccu	gcagggacagcaaagggaugc	uucccuuugucauccuaugccuggagaucgugauaaggcagggacagcaaagggaugc	ssa-mir-204-2	5p	1	CM003288.1:115852319..115852377:-
212	uucccuuugucauccuaugccu	gcuggggaggcaaagggacgc	uucccuuugucauccuaugccugggcucauauaaaaggggcuggggaggcaaagggacgc	ssa-mir-204-3	5p	1	CM003298.1:15584556..15584616:+
213	uucccuuugucauccuaugccu	gcuggggaggcaaagggacgc	uucccuuugucauccuaugccugggcucauauaaagggggcuggggaggcaaagggacgc	ssa-mir-204-4	5p	2	CM003302.1:27985893..27985953:-	CM003302.1:29648019..29648079:-
214	uccuucauuccaccggauccu	auucccagugggaugaagcuc	uccuucauuccaccggauccuguuuaccagucugcagauucccagugggaugaagcuc	ssa-mir-205a-1	5p	1	CM003290.1:57311270..57311328:+
215	uccuucauuccaccggauccu	auucccagugggaugaagcgc	uccuucauuccaccggauccuguuucccagucugcagauucccagugggaugaagcgc	ssa-mir-205a-2	5p	1	CM003300.1:29449141..29449199:-
216	uccuucauuccaccggagucug	gauuucagugguaugaagagu	uccuucauuccaccggagucugugucaugaaccaaucagauuucagugguaugaagagu	ssa-mir-205b-1	5p	1	CM003290.1:64373712..64373771:-
217	uccuucauuccaccggagucug	gauuucaguggugugaagagua	uccuucauuccaccggagucugugucaugaaccauucagauuucaguggugugaagagua	ssa-mir-205b-2	5p	1	CM003300.1:22048503..22048563:+
218	uccuucauuccaccggagucug	gauuucagugaagugaagugua	uccuucauuccaccggagucugugccuuuauccaaacagauuucagugaagugaagugua	ssa-mir-205b-3	5p	1	CM003293.1:83922612..83922672:-
219	uccuucauuccaccggagucug	gauuucugugaaaugaagugua	uccuucauuccaccggagucugugucuuuauucaaccagauuucugugaaaugaagugua	ssa-mir-205b-4	5p	1	CM003291.1:39609217..39609277:+
220	acaugcuuccuuauaucccca	uggaauguaaggaagugugugg	acaugcuuccuuauauccccauaugaauacugcuguuauggaauguaaggaagugugugg	ssa-mir-206	3p	1	CM003293.1:13648019..13648079:-
221	uaaagugcuuauagugcagguag	acugcaaugugagcacuuccagu	uaaagugcuuauagugcagguaguauauuaucuacaucuacugcaaugugagcacuuccagu	ssa-mir-20a-1	5p	3	CM003294.1:87048465..87048526:-	AGKD04011312.1:43269..43330:+	AGKD04011112.1: 52030..52091:-
222	uaaagugcuuauagugcagguag	acugcagugugagcacuugaagu	uaaagugcuuauagugcagguaguuuuauggauaccuacugcagugugagcacuugaagu	ssa-mir-20a-2	5p	1	CM003299.1:19069486..19069546:-
223	uaaagugcuuauagugcagguag	acugcagugugagcacuugaugu	uaaagugcuuauagugcagguaguucuauggccaucuacugcagugugagcacuugaugu	ssa-mir-20a-3	5p	1	CM003303.1:44432269..44432329:+
224	caaagugcucacagugcaggua	acugcagugugugcacuucaagu	caaagugcucacagugcagguaguuuaaaugaaccuacugcagugugugcacuucaagu	ssa-mir-20b	5p	1	CM003287.1:75876525..75876584:-
225	agccacugacuaacguacauug	cugugcgugugacagcggcu	agccacugacuaacguacauugcgccuaucccaauuccacugugcgugugacagcggcu	ssa-mir-210-1	5p	2	CM003294.1:21224903..21224962:+	CM003288.1:89430724..89430783:-
226	accuuggcuuuagacugcuuacu	uaacagucuacagucauggcu	accuuggcuuuagacugcuuacugcuugaaacagucucacaguuacaguaacagucuacagucauggcu	ssa-mir-212a-1	5p	1	CM003289.1:85389195..85389264:+
227	accuuggcuuuagacugcuuacu	uaacagucuacagucauggcu	accuuggcuuuagacugcuuacugcuuuaaaaaaaagucucacaguuacaguaacagucuacagucauggcu	ssa-mir-212a-2	5p	1	CM003282.1:78572235..78572307:-
228	accuuggcucuagacugcuuacu	uaacagucuacagucauggcu	accuuggcucuagacugcuuacugcuuaaaacucagugaaacuacaguaacagucuacagucauggcu	ssa-mir-212b-1	3p	1	CM003298.1:59222795..59222863:-
229	accuuggcucuagacugcuuacu	uaacagucuacagucauggcu	accuuggcucuagacugcuuacugcuuaaaacucauuguaacagucuacagucauggcu	ssa-mir-212b-2	3p	1	CM003287.1:114862397..114862456:-
230	ugccugucuacacuugcugugc	acagcaggcacagacaggcaga	ugccugucuacacuugcugugcagaacauccuggaaccuguacagcaggcacagacaggcaga	ssa-mir-214-1	3p	1	CM003281.1:34225514..34225577:+
231	ugccugucuacacuugcugugc	acagcaggcacagacaggcaga	ugccugucuacacuugcugugcagaccuuccuauccuguacagcaggcacagacaggcaga	ssa-mir-214-2	3p	2	CM003288.1:28863331..28863392:-	CM003301.1:22664923..22664984:+
232	ugccugucuacacuugcugugc	uacagcaggcacagacaggcaga	ugccugucuacacuugcugugcagaacuuccuggaaccuguacagcaggcacagacaggcaga	ssa-mir-214-3	3p	1	CM003292.1:33418304..33418367:+
233	uaaucucugcaggcaacuguga	acauugaccuggagagguucug	uaaucucugcaggcaacugugaugucuuaugguuucucacauugaccuggagagguucug	ssa-mir-216a	5p	1	CM003290.1:29835380..29835440:-
234	uaaucucagcuggcaacuguga	cacaguggcuacugggguucug	uaaucucagcuggcaacugugagcaguucaguguucccucucacaguggcuacugggguucug	ssa-mir-216b	5p	1	CM003280.1:38065121..38065184:+
235	uaaucucagcuggcaacuguga	cacaguggcugcugggguucug	uaaucucagcuggcaacugugagcaguucaguguuuccucucacaguggcugcugggguucug	ssa-mir-216c	5p	1	CM003290.1:29834417..29834480:-
236	uacugcaucaggaacugauugga	caucaguucuugaugcauugcc	uacugcaucaggaacugauuggaugaugucgaugggccaucaguucuugaugcauugcc	ssa-mir-217	5p	2	CM003280.1:38065875..38065934:+	CM003290.1:29833665..29833724:-
237	aacaguaagaguuaaugugcug	gcacguaggcucuuacaguaca	aacaguaagaguuaaugugcuggguucucaaucagcacguaggcucuuacaguaca	ssa-mir-2184	5p	1	AGKD04022852.1:7354..7410:+
238	uuuaauuaguauagccuguauu	uuacaggcuaugcuaaucuaugc	uuuaauuaguauagccuguauuagugaucacaccaauucuuuacaggcuaugcuaaucuaugc	ssa-mir-2187a	5p	2	AGKD04018965.1:7810..7873:+	AGKD04011753.1:37177..37240:+
239	uuuaauuaguauagccuguuu	uuacaggcuaugcuaaucugggc	uuuaauuaguauagccuguuuuagugaucucaauaauucuuuacaggcuaugcuaaucugggc	ssa-mir-2187b	3p	2	CM003296.1:21762801..21762864:+	CM003279.1:65319401..65319464:+
240	aagguccaaccucacauguccu	gcugugugaggucagaccuauc	aagguccaaccucacauguccuguguggcugaaggaaggcugugugaggucagaccuauc	ssa-mir-2188	5p	1	CM003298.1:26813352..26813412:+
241	uugugcuugaucuaaccaugug	acaugguuccgucaagcaccagg	uugugcuugaucuaaccaugugccgccgccuacacucgccucacaugguuccgucaagcaccagg	ssa-mir-218a-1	5p	1	AGKD04028860.1:1685..1750:+
242	uugugcuugaucuaaccaugug	acaugguuccgucaagcaccagg	uugugcuugaucuaaccaugugcccccgccuacacucgccucacaugguuccgucaagcaccagg	ssa-mir-218a-2	5p	1	CM003283.1:40440417..40440482:+
243	uugugcuugaucuaaccaugca	caugguggugccaagcacuuug	uugugcuugaucuaaccaugcaguacuucuccuguccaugguggugccaagcacuuug	ssa-mir-218b-1	5p	1	CM003289.1:72268084..72268142:+
244	uugugcuugaucuaaccaugca	caugguggugccaagcacuuug	uugugcuugaucuaaccaugcaguacuucuucuguccaugguggugccaagcacuuug	ssa-mir-218b-2	5p	1	CM003279.1:121704389..121704447:-
245	ugauuguccaaacgcaauucuug	agaauugugcauggacaucugu	ugauuguccaaacgcaauucuugagcaaaaucaaacaaaaccccaagaauugugcauggacaucugu	ssa-mir-219a-1	3p	1	CM003291.1:96272546..96272613:-
246	ugauuguccaaacgcaauucuug	agaauugugcauggacaucugu	ugauuguccaaacgcaauucuugagcaaaaucaaacgaaaccccaagaauugugcauggacaucugu	ssa-mir-219a-2	3p	1	CM003279.1:110641376..110641443:+
247	ugauuguccaaacgcaauucuug	agaauuguaucuggacaucugu	ugauuguccaaacgcaauucuugugaaauuuuaaacuacccgagaauuguaucuggacaucugu	ssa-mir-219b-1	3p	1	CM003302.1:26771266..26771330:-
248	ugauuguccaaacgcaauucuug	agaauuguaucuggacaucugu	ugauuguccaaacgcaauucuugugaaauuuaaaacacaacccgagaauuguaucuggacaucugu	ssa-mir-219b-2	3p	1	CM003298.1:16818732..16818798:+
249	ugauuguccaaacgcaauucuug	aggaguuguggauggacauc	ugauuguccaaacgcaauucuugugucugccuccaugaaaccaggaguuguggauggacauc	ssa-mir-219c-1	5p	1	CM003305.1:10369772..10369838:+
250	ugauuguccaaacgcaauucuug	ggaguuguggauggacaucacg	ugauuguccaaacgcaauucuugugucugccucccugaaaccaggaguuguggauggacaucacg	ssa-mir-219c-2	5p	1	CM003292.1:59483841..59483906:+
251	uagcuuaucagacugguguugacu	cgacaacggucuguaagcugu	uagcuuaucagacugguguugacuguuugaaucacauggcgacaacggucuguaagcugu	ssa-mir-21a-1	5p	1	CM003287.1:116610514..116610574:-
252	uagcuuaucagacugguguugacu	cgacaacagucuguaagcuguc	uagcuuaucagacugguguugacuguuugaaucacauggcgacaacagucuguaagcuguc	ssa-mir-21a-2	5p	1	CM003298.1:60966841..60966902:-
253	uagcuuaucagacugguguuggc	cgacaacagucuguaggcuguc	uagcuuaucagacugguguuggcuguuacauugcaaggcgacaacagucuguaggcuguc	ssa-mir-21b	5p	2	CM003282.1:50774300..50774360:-	CM003291.1:73814079..73814139:+
254	accuagcauacaauguagauuuc	agcuacauugucugcuggguuuc	accuagcauacaauguagauuucugugugguuuaaacuacagcuacauugucugcuggguuuc	ssa-mir-221	3p	1	CM003299.1:22105850..22105913:+
255	ugcucaguaggcaguguagauccu	agcuacaucuggcuacugggucuc	ugcucaguaggcaguguagauccuguauaaugaucagcagcuacaucuggcuacugggucuc	ssa-mir-222a-1	3p	1	CM003303.1:40908599..40908661:-
256	ugcucaguaggcaguguagauccu	agcuacaucuggcuacugggucuc	ugcucaguaggcaguguagauccuguguaauuaucagcagcuacaucuggcuacugggucuc	ssa-mir-222a-2	3p	1	CM003299.1:22105222..22105284:+
257	ugcucaguagucaguguagauc	agcuacaucuggcuacuggguc	ugcucaguagucaguguagauccuguggggcagucagcagcuacaucuggcuacuggguc	ssa-mir-222b	5p	2	CM003295.1:20316298..20316358:+	CM003295.1:20137664..20137724:+
258	acccaguucucaguguaaggucu	agcuacaucugauuacuggguca	acccaguucucaguguaaggucugugugaucaaaguagagcuacaucugauuacuggguca	ssa-mir-222c	3p	1	CM003289.1:75088688..75088749:-
259	acccaguacucaguguaaggucugu	agcuacaucugauuacuggguca	acccaguacucaguguaaggucugugugaucaaaguacagcuacaucugauuacuggguca	ssa-mir-222d	3p	1	CM003282.1:38038312..38038373:+
260	ugucaguuugucaaauacccca	ggggucacuugucugcugagcaucu	ugucaguuugucaaauaccccaagugaggggucacuugucugcugagcaucu	ssa-mir-223	5p	1	CM003291.1:81009998..81010050:+
261	aguucuucacuggcaagcuuua	aagcugccagcugaagaacugu	aguucuucacuggcaagcuuuauguccuuguguaccaacuaaagcugccagcugaagaacugu	ssa-mir-22a	3p	2	CM003298.1:56215942..56216005:-	CM003287.1:111949011..111949074:-
262	cguucuucacuggcuagcuuu	aagcugccaguugaagagcugu	cguucuucacuggcuagcuuuaugucucacuccccucuguaaagcugccaguugaagagcugu	ssa-mir-22b-1	3p	2	CM003298.1:12971054..12971117:+	AGKD04742651.1:209..272:+
263	cguucuucacuggcuagcuuu	aagcugccaguugaagagcugu	cguucuucacuggcuagcuuuaugucucccuccccaccguaaagcugccaguugaagagcugu	ssa-mir-22b-2	3p	1	CM003302.1:32004769..32004832:-
264	ggaauuccugguagagugauuuu	aucacauugccagggauuucca	ggaauuccugguagagugauuuuuaagacuaaagacugaaucacauugccagggauuucca	ssa-mir-23a-1	3p	2	CM003284.1:12864995..12865056:-	AGKD04016557.1:990..1051:+
265	aggguuccuggcacagugauuu	aucacauugccagggauuucc	aggguuccuggcacagugauuuggugcacaaauauaaacgaaaaucacauugccagggauuucc	ssa-mir-23a-2	3p	1	CM003288.1:16321782..16321847:-
266	ggauuccuggcagagugauuug	aucacauugccagggauuucc	ggauuccuggcagagugauuugauauuguaucauaaaaucacauugccagggauuucc	ssa-mir-23a-3	3p	1	CM003292.1:22800490..22800549:-
267	ggauuccuggcagagugauuug	aucacauugccagggauuucc	ggauuccuggcagagugauuugguauugugucauaaaaucacauugccagggauuucc	ssa-mir-23a-4	3p	1	CM003281.1:22651854..22651913:-
268	ggguuccuggcgugcugauuu	aucacauugccagggauuaccacc	ggguuccuggcgugcugauuugugacuuaagauaaaaucacauugccagggauuaccacc	ssa-mir-23b	3p	1	CM003302.1:7912225..7912285:+
269	gugucucuggcaugcugauuu	aucacauugccagggauaccaca	gugucucuggcaugcugauuugugacuaauuugggaaaaucacauugccagggauaccaca	ssa-mir-23c	3p	1	CM003289.1:64119353..64119414:-
270	ugccugcugugcugauaaucagu	uggcucaguucagcaggaac	ugccugcugugcugauaaucagugugugagguuagcuggcucaguucagcaggaac	ssa-mir-24a-1	3p	2	CM003284.1:12863815..12863871:-	AGKD04016557.1:2228..2284:+
271	ugccuacugaacugguaucagu	uggcucaguucagcaggaac	ugccuacugaacugguaucaguuugaacucugaguacuggcucaguucagcaggaac	ssa-mir-24a-2	3p	1	CM003288.1:16320371..16320428:-
272	ugccuacugagcugauaacagu	uggcucaguucagcaggaac	ugccuacugagcugauaacaguacuacugaaugacuggcucaguucagcaggaac	ssa-mir-24a-3	3p	2	CM003302.1:7914402..7914457:+	CM003298.1:36874892..36874947:-
273	ugccuacugaacugguaucagu	uggcucaguucagcaggaac	ugccuacugaacugguaucagugugaacucugaguacuggcucaguucagcaggaac	ssa-mir-24a-4	3p	1	CM003294.1:40643540..40643597:+
274	ugccuacugagcugauaacagu	uggcucaguucagcagaaaccg	ugccuacugagcugauaacaguuugauauaaugagcacuggcucaguucagcagaaaccg	ssa-mir-24b	5p	1	CM003281.1:22650509..22650569:-
275	ugccuacugagcugauaacagu	uggcucaguucagcaggaac	ugccuacugagcugauaacaguuugauauaaugagcacuggcucaguucagcaggaac	ssa-mir-24c	3p	1	CM003292.1:22799235..22799293:-
276	aggcggagucuugggcaauugcc	cauugcacuugucucggucuga	aggcggagucuugggcaauugccggcaaucuuaagaggcauugcacuugucucggucuga	ssa-mir-25-1	3p	1	CM003282.1:38492801..38492861:+
277	aggcggagucuugggcaauugcc	cauugcacuugucucggucuga	aggcggagucuugggcaauugccagcaaucuuaaggggcauugcacuugucucggucuga	ssa-mir-25-2	3p	1	CM003289.1:73754718..73754778:-
278	aggcggagacuugggcaauugcc	cauugcacuugucucggucuga	aggcggagacuugggcaauugccagccauuccagacggcauugcacuugucucggucuga	ssa-mir-25-3	3p	1	CM003283.1:18593553..18593613:+
279	uucaaguaauccaggauaggcu	ccuauucucgauuacuuguuuc	uucaaguaauccaggauaggcugguucccgccagcacggccuauucucgauuacuuguuuc	ssa-mir-26a-1	5p	1	CM003290.1:52979994..52980055:+
280	uucaaguaauccaggauaggcu	ccuauucucgauuacuuguuuc	uucaaguaauccaggauaggcugguuuccaccagcacggccuauucucgauuacuuguuuc	ssa-mir-26a-2	5p	1	CM003300.1:33862751..33862812:-
281	uucaaguaauccaggauaggcu	ccuguucuugauuacuuguuuc	uucaaguaauccaggauaggcugguuaacacaugcacggccuguucuugauuacuuguuuc	ssa-mir-26a-3	5p	1	CM003291.1:36120057..36120118:+
282	uucaaguaauccaggauaggcu	ccuauucuugauuacuuguuuc	uucaaguaauccaggauaggcugguuaacaccuguacggccuauucuugauuacuuguuuc	ssa-mir-26a-4	5p	1	CM003293.1:87994066..87994127:-
283	uucaaguaauccaggauaggcu	ccuauucgggaugacuugguuc	uucaaguaauccaggauaggcuuguuuaagugggcacagccuauucgggaugacuugguuc	ssa-mir-26a-5	5p	1	CM003303.1:5052432..5052493:-
284	uucaaguaauccaggauaggcu	ccuauucaugauuacuuguacu	uucaaguaauccaggauaggcuguguguauccugguuggccuauucaugauuacuuguacu	ssa-mir-26a-6	5p	1	CM003292.1:49219696..49219757:-
285	uucaaguaauccaggauagguu	ccuauucugcaugacuugguuc	uucaaguaauccaggauagguuuguucagaaagguaaagccuauucugcaugacuugguuc	ssa-mir-26b	5p	2	CM003294.1:76981898..76981959:+	CM003295.1:19802067..19802128:-
286	uucaaguaaucuaggauaggcu	ccuauucgggaugacuugguuc	uucaaguaaucuaggauaggcuuguuuaagcagggagagccuauucgggaugacuugguuc	ssa-mir-26d	5p	1	CM003299.1:7017606..7017667:-
287	aggacuuagccagcuuugugaaca	uucacaguggcuaaguuccgcu	aggacuuagccagcuuugugaacagaucugugaaagcccauguucacaguggcuaaguuccgcu	ssa-mir-27a-1	3p	1	CM003281.1:22651252..22651316:-
288	caggacuuagcucgcuuugugaaca	uucacaguggcuaaguuccgcu	caggacuuagcucgcuuugugaacagaucugugaaagccuauguucacaguggcuaaguuccgcu	ssa-mir-27a-2	3p	1	CM003292.1: 22799940.. 22800004:-
289	aggacuuagcucgcuuugugaaca	uucacaguggcuaaguuccgcu	aggacuuagcucgcuuugugaacagaucugugaaagccuauguucacaguggcuaaguuccgcu	ssa-mir-27a-3	3p	1	AGKD04263396.1:381..446:+
290	agagcuuagcugauuggugaac	uucacaguggcuaaguucugc	agagcuuagcugauuggugaacagugauugaucuccucuuuguucacaguggcuaaguucugc	ssa-mir-27b-1	3p	1	CM003298.1:36877084..36877147:-
291	agagcuuagcugauuggugaac	uucacaguggcuaaguucugc	agagcuuagcugauuggugaacagugauugaucuccuuuguucacaguggcuaaguucugc	ssa-mir-27b-2	3p	1	CM003302.1:7912573..7912634:+
292	agagcuuagcuaauuggugag	uucacaguggcuaaguucagu	agagcuuagcuaauuggugagcauugaucccucuuauguguuguucacaguggcuaaguucagu	ssa-mir-27c-1	3p	1	CM003288.1:16321299..16321363:-
293	agagcuuagcuaauuggugagc	uucacaguggcuaaguucagu	agagcuuagcuaauuggugagcauugaucccucuuauauguuguucacaguggcuaaguucagu	ssa-mir-27c-2	3p	1	CM003294.1:40639131..40639195:+
294	caggacuuagcacacaugugaaca	uucacagugguuaaguucug	caggacuuagcacacaugugaacacuguaaguuuaccuccauguucacagugguuaaguucug	ssa-mir-27d-1	3p	1	CM003284.1:12864767..12864830:-
295	aggacuuagcacacaugugaaca	uucacagugguuaaguucug	aggacuuagcacacaugugaacacuguaaguuuaccuccauguucacagugguuaaguucug	ssa-mir-27d-2	3p	1	AGKD04016557.1:1154..1214:+
296	agaacuuagcuuauuggugagc	uucacaguggcuaaguucagu	agaacuuagcuuauuggugagcauugagcuaaaaugauuuguucacaguggcuaaguucagu	ssa-mir-27e	3p	1	CM003281.1:41280337..41280399:-
297	cugguuucacauggugguuuaga	uagcaccauuugaaaucagu	cugguuucacauggugguuuagauuaauguucccagugucuagcaccauuugaaaucagu	ssa-mir-29a	3p	2	CM003285.1:41121459..41121519:+	CM003295.1:43331563..43331623:+
298	acugauuucuucugguguuuaga	uagcaccauuugaaaucgguua	acugauuucuucugguguuuagagccccuuacagccuucuagcaccauuugaaaucgguua	ssa-mir-29b-1	3p	2	CM003285.1:41121604..41121665:+	CM003290.1:64545052..64545113:+
299	ugacugauuuccucugguguuuaga	uagcaccauuugaaaucgguua	ugacugauuuccucugguguuuagagccccuuacagccuucuagcaccauuugaaaucgguua	ssa-mir-29b-2	3p	1	CM003295.1:43331708..43331769:+
300	accgauuucuuuugguguucaga	uagcaccauuugaaaucgguua	accgauuucuuuugguguucagagucuuguuguguuucuagcaccauuugaaaucgguua	ssa-mir-29b-3	3p	2	CM003293.1:84798947..84799005:+	CM003291.1:38882465..38882523:-
301	acuguuuucuuuugguguuuaga	uagcaccauuugaaaucaguua	acuguuuucuuuugguguuuagagucucuucuauuucuagcaccauuugaaaucaguua	ssa-mir-29c	3p	1	CM003300.1:21912194..21912253:-
302	cugguucccuauggugguuuaga	uagcaccauaugaaaucagu	cugguucccuauggugguuuagauguguguucucuguucuagcaccauaugaaaucagu	ssa-mir-29d	3p	1	CM003294.1:3745947..3746006:-
303	cugguuuccuauggugguuuaga	uagcaccauaugaaaucagu	cugguuuccuauggugguuuagauguguguucccuguucuagcaccauaugaaaucagu	ssa-mir-29e	3p	1	CM003288.1:108110030..108110089:+
304	gcuuugacaauguugcacuacu	cagugcaauaguauugucauagc	gcuuugacaauguugcacuacuguaccauucauucuagcagugcaauaguauugucauagc	ssa-mir-301a-1	3p	1	CM003279.1:121794069..121794130:-
305	gcuuugacaauguugcacuacu	cagugcaauaguauugucauagc	gcuuugacaauguugcacuacuguaucauucauucuagcagugcaauaguauugucauagc	ssa-mir-301a-2	3p	1	CM003289.1:72124805..72124866:+
306	gcuuugacgauguugcacuacu	cagugcaacaguauugucauggc	gcuuugacgauguugcacuacuguuccaucggcugaagcagugcaacaguauugucauggc	ssa-mir-301b	3p	1	CM003302.1:40925371..40925432:+
307	gcuuugaugacguugcacuacu	cagugcaauaguauugucauggc	gcuuugaugacguugcacuacuguuccaucggcugaagcagugcaauaguauugucauggc	ssa-mir-301c	3p	1	CM003293.1:3451806..3451867:-
308	gcucugacuucauugcacuacu	cagugcaauaguauugucaaagc	gcucugacuucauugcacuacuguauuggacagcuagcagugcaauaguauugucaaagc	ssa-mir-301d	3p	2	CM003282.1:54699733..54699792:-	CM003291.1:69567134..69567193:+
309	uguaaacauccuacacucucagcu	cugggagagggguguuuacacu	uguaaacauccuacacucucagcugugacaucaucgagcugggagagggguguuuacacu	ssa-mir-30a-1	5p	1	CM003292.1:78755601..78755661:+
310	uguaaacauccuacacucucagcu	cugggagagggguguuuacgcu	uguaaacauccuacacucucagcugugacaucaucgagcugggagagggguguuuacgcu	ssa-mir-30a-2	5p	1	CM003305.1:29308226..29308286:-
311	uguaaacauccuacacucucagc	ccgggagugggauguuugcgcu	uguaaacauccuacacucucagcggugcccucuuucagccgggagugggauguuugcgcu	ssa-mir-30a-3	5p	1	CM003279.1:59880209..59880269:+
312	uguaaacauccuacacucucagc	ccgggagugggauguuugcgcu	uguaaacauccuacacucucagcggcgcccucuaguagccgggagugggauguuugcgcu	ssa-mir-30a-4	5p	1	CM003296.1:16823358..16823418:+
313	uguaaacauccccgacuggaagcu	cuuucaguaggguguuugcugc	uguaaacauccccgacuggaagcugugauguacauguucuagcuuucaguaggguguuugcugc	ssa-mir-30b	5p	3	AGKD04025882.1:1789..1853:+	AGKD04021942.1:1789..1853:+	AGKD04015829.1:16317..16381:+
314	uguaaacauccuugacuggaagcu	cuuucagucggauguuugcagc	uguaaacauccuugacuggaagcugggguuuggacagcaagggcuuucagucggauguuugcagc	ssa-mir-30c-1	5p	1	CM003305.1:29309174..29309239:-
315	uguaaacauccuugacuggaagcu	cuuucagucggauguuugcagc	uguaaacauccuugacuggaagcugguguucggucagcgagggcuuucagucggauguuugcagc	ssa-mir-30c-2	5p	1	CM003292.1:78755289..78755354:+
316	uguaaacauccuugacugaaagcu	cuuucagucggauguuugcagc	uguaaacauccuugacugaaagcugguguuucauacagggcuuucagucggauguuugcagc	ssa-mir-30d-1	5p	1	CM003296.1:16822516..16822578:+
317	uguaaacauccuugacugaaagcu	uuuucagucggauguuugcagcu	uguaaacauccuugacugaaagcugguguuucauauagggcuuuucagucggauguuugcagcu	ssa-mir-30d-2	5p	1	CM003279.1:59879103..59879165:+
318	uguaaacauccuacacucagcu	cugggagaaggcuguuuacuuu	uguaaacauccuacacucagcugugaguuggcagcagaggcugggagaaggcuguuuacuuu	ssa-mir-30e-1	5p	1	CM003305.1:16668975..16669037:-
319	uguaaacauccuacacucagcu	cugggagaaggcuguuuacuuu	uguaaacauccuacacucagcugugaguuggaagcagaggcugggagaaggcuguuuacuuu	ssa-mir-30e-2	5p	2	AGKD04549333.1:88..150:+	CM003292.1:65132906..65132968:-
320	uguaaacauccuacacucagcu	cuggggagaggguguuuacuuu	uguaaacauccuacacucagcuauagccuguauggaaggcuggggagaggguguuuacuuu	ssa-mir-30e-3	5p	3	AGKD04015829.1:16854..16915:+	AGKD04025882.1:2326..2387:+	AGKD04021942.1:2326..2387:+
321	uguaaacauccccgacuggaaucu	cuuucagucagguguuugcugc	uguaaacauccccgacuggaaucuguucuacaucaucagagcuuucagucagguguuugcugc	ssa-mir-30f-1	5p	1	CM003292.1:65133423..65133486:-
322	uguaaacauccccgacuggaaucu	cuuucagucagguguuugcugc	uguaaacauccccgacuggaaucuguucucuaucaucagagcuuucagucagguguuugcugc	ssa-mir-30f-2	5p	1	CM003305.1:16669488..16669551:-
323	aacaauauccuggugcugccugagu	uccagcaucagugauuuuguug	aacaauauccuggugcugccugagugccucuucauagacuccagcaucagugauuuuguug	ssa-mir-338a-1	3p	2	CM003279.1:96882107..96882167:-	CM003306.1:30721667..30721727:-
324	aacaauauccugaugcugcaugagu	uccagcaucagugauuuuguug	aacaauauccugaugcugcaugagugugucaaguagaacuccagcaucagugauuuuguug	ssa-mir-338a-2	3p	1	CM003279.1:76315048..76315108:-
325	aacaauauccugaugcugcaugagu	uccagcaucagugauuuuguug	aacaauauccugaugcugcaugagugugucaaguggaacuccagcaucagugauuuuguug	ssa-mir-338a-3	3p	1	CM003306.1:15561454..15561514:-
326	aacaacauccuggugcugccugagu	uccagcaucagugauuuuguug	aacaacauccuggugcugccugagugacucucaccaacuccagcaucagugauuuuguug	ssa-mir-338a-4	3p	2	CM003284.1:3566900..3566959:-	AGKD04019997.1:1878..1937:-
327	gugcauuguaguugcauugca	caaugugucugcagugcagua	gugcauuguaguugcauugcacugggcugcaggaucaugcaaugugucugcagugcagua	ssa-mir-33a-1	3p	1	CM003284.1:34106980..34107040:+
328	gugcauuguaguugcauugca	caaugugucugcagugcagua	gugcauuguaguugcauugcaugauccugcagcccauugcaaugugucugcagugcagua	ssa-mir-33a-2	3p	2	CM003281.1:65075874..65075934:-	CM003284.1:34202092..34202152:+
329	gugcauuguaguugcauugca	caauguuccugcagugcaaga	gugcauuguaguugcauugcaugugucucagcugggugcaauguuccugcagugcaaga	ssa-mir-33b	3p	1	CM003281.1:82955980..82956039:-
330	agggacuuuuaggggcagcugug	uaaugccccuaaaaauccuuau	agggacuuuuaggggcagcuguguuuuauuaacccagucauaaugccccuaaaaauccuuau	ssa-mir-365-1	3p	2	CM003280.1:47517955..47518017:-	CM003290.1:21036701..21036763:+
331	aggggcuuuugggggcacuugug	uaaugccccuaaaaauccuuau	aggggcuuuugggggcacuuguguuucaguuucaccaucauaaugccccuaaaaauccuuau	ssa-mir-365-2	3p	3	CM003284.1:35872203..35872265:-	CM003281.1:62316570..62316632:+	AGKD04705431.1:574..636:+
332	acguugagccacacgcacaaua	uuuguucguucggcucgcguua	acguugagccacacgcacaauaccugaagauuaaguuuuguucguucggcucgcguua	ssa-mir-375-1	3p	1	CM003299.1:13041918..13041976:-
333	acgcugagccacgcgcacaaua	uuuguucguucggcucgcguua	acgcugagccacgcgcacaauacaugaugaagaugacguuuuguucguucggcucgcguua	ssa-mir-375-2	3p	1	AGKD04027410.1:5698..5759:+	AGKD04016891.1: 7452..7512:-
334	acguugagccauacgcacaaua	uuuguucguucggcucgcguua	acguugagccauacgcacaauaccugaagaugaaguuuuguucguucggcucgcguua	ssa-mir-375-3	3p	1	CM003303.1:10898292..10898350:-
335	gucuuaccagacaugguuag	uaauacugucugguaaugccg	gucuuaccagacaugguuagaucuaauuaucccugucuaauacugucugguaaugccg	ssa-mir-429a	3p	1	CM003291.1:25441101..25441160:+
336	gucuuaccagacaaguuuaga	uaauacugucugguaaugccg	gucuuaccagacaaguuuagaucuagcuacucugucuaauacugucugguaaugccg	ssa-mir-429b	3p	3	AGKD04295515.1:555..613:-	CM003300.1:37041420..37041478:+	CM003290.1:50262442..50262500:-
337	uaccugaacacuagcauugacu	uaagugcuacuuguugggguag	uaccugaacacuagcauugacuugucuauauuaugcaguaagugcuacuuguugggguag	ssa-mir-430a	3p	1	CM003281.1:58698173..58698233:+
338	aauucaacuugagcaacuuuccu	aaagugcuauuaaguuggaguau	aauucaacuugagcaacuuuccuuuaucacgcuaaagaaagugcuauuaaguuggaguau	ssa-mir-430b	3p	2	CM003281.1:58700185..58700245:+	AGKD04359339.1:472..532:+
339	aacccuaacaaaagcauugacu	uaagugcuuuuuguuuggguag	aacccuaacaaaagcauugacugguuuuguuugcaguaagugcuuuuuguuuggguag	ssa-mir-430c	5p	3	CM003281.1:58704824..58704882:+	CM003281.1:58699940..58699998:+	AGKD04359339.1:227..285:+
340	aacccuaacaaaagcauugacu	uaagugcuuuuuuuaggguag	aacccuaacaaaagcauugacugguuuugccugcaguaagugcuuuuuuuaggguag	ssa-mir-430d	5p	3	CM003284.1:39419067..39419011:-	AGKD04065133.1:237..293:+	AGKD04062493.1: 3113..3059:-
341	aacccuaacaaaagcauugacu	uaagagcuuuuuguugagguag	aacccuaacaaaagcauugacugguuuugucugcaguaagagcuuuuuguugagguag	ssa-mir-430e	3p	1	CM003281.1:58694147..58694204:+
342	aggcagugucuuguuagcuga	aguuuaccuguugcugcccuc	aggcaguguaacguuagcugacuguuuucucauuugucagcucacgcuacaguugcucc	ssa-mir-449a	5p	2	CM003302.1:43929514..43929573:-	AGKD04461241.1:144..203:-
343	aggcagugucuuguuagcuga	aguuuaccuguugcugcccuc	aggcagugucuuguuagcugaauggucuguuuuaucaguuuaccuguugcugcccuc	ssa-mir-449b	5p	1	CM003293.1:4453521..4453578:-
344	aaaccguuaccauuacugagu	uuuagcaaugguaaagguucua	aaaccguuaccauuacugaguuuuagcaaugguaaagguucua	ssa-mir-451	5p	2	CM003291.1:72535209..72535252:+	CM003291.1:72535083..72535126:+
345	acccuaucaauauugccucugc	uagugcaauauugcuuauagggucu	acccuaucaauauugccucugcuuuucugacugauaacggaguagugcaauauugcuuauagggucu	ssa-mir-454	5p	1	CM003293.1:3446707..3446774:-
346	uaugugcccuuggacuacaucg	gcaguccaugggcauauacacu	uaugugcccuuggacuacaucguggaaggcagcaccaugcaguccaugggcauauacacu	ssa-mir-455-1	5p	2	CM003298.1:1486235..1486295:+	CM003302.1:4264735..4264795:-
347	uaugugcccuuggacuacaucgu	gcaguccaugggcauauacacu	uaugugcccuuggacuacaucguggaagccagcaccaugcaguccaugggcauauacacu	ssa-mir-455-2	5p	1	CM003279.1:105142187..105142247:+
348	gcaggcaucuucccagccuac	caggcugguuagaugguuguca	gcaggcaucuucccagccuacauguggauccaggaaucugcaggcugguuagaugguuguca	ssa-mir-456-1	3p	1	CM003296.1:14490021..14490083:+
349	gcaggcaucuucccagccuac	caggcugguuagaugguuguca	gcaggcaucuucccagccuacauguggauccaagaaucugcaggcugguuagaugguuguca	ssa-mir-456-2	3p	1	CM003279.1:57114524..57114586:+
350	uagcagcacaucauuacuggua	ccaguauggcuugugcugcucca	uagcagcacaucauuacugguagcugccccuucucugggcugccaguauggcuugugcugcucca	ssa-mir-457a	5p	1	CM003285.1:22830768..22830833:-
351	uagcagcacaucauuacuggua	ccaguauggcuugugcugcuaac	uagcagcacaucauuacugguagcuagccugucucugggcuaccaguauggcuugugcugcuaac	ssa-mir-457b	5p	1	CM003296.1:60111076..60111141:-
352	agcgccauuuacagagcuauaa	auagcucuuugaaugguacugc	agcgccauuuacagagcuauaagcaugaugguugucauagcucuuugaaugguacugc	ssa-mir-458	3p	2	CM003283.1:39834232..39834290:-	CM003287.1:70365335..70365393:-
353	ucaguaacaaggauucauccugu	cagggaaucucuguuacugggg	ucaguaacaaggauucauccuguuguuguauucugaacuagcagggaaucucuguuacugggg	ssa-mir-459	5p	4	CM003295.1:19145283..19145346:-	AGKD04640158.1:277..340:-	AGKD04023673.1:7930..7993:-	AGKD04018092.1:151..214:-
354	ccugcauuguacacacugugcg	cacagcgcauacaauguggaug	ccugcauuguacacacugugcguaacuuauguaagcacagcgcauacaauguggaug	ssa-mir-460-1	3p	1	CM003281.1:32283933..32283990:-
355	ccugcauuguacacacugugcg	cacagcgcauacaauguggaug	ccugcauuguacacacugugcguaucuguuauguaagcacagcgcauacaauguggaug	ssa-mir-460-2	3p	1	CM003292.1:31685402..31685461:-
356	uaacggaacccauaaugcagcug	ccuggauguggguuccgucucc	uaacggaacccauaaugcagcugugucaaugaacagcaccuggauguggguuccgucucc	ssa-mir-462a	5p	1	CM003293.1:63629978..63630038:-
357	uaacggaacccauaaagcagcug	gcuggaugugagcuccguuucc	uaacggaacccauaaagcagcugugucuuucaaaggcagcuggaugugagcuccguuucc	ssa-mir-462b	5p	1	CM003291.1:28308431..28308491:+
358	uggucguauguaugacgucauu	ugacaucauauguacggcugcu	uggucguauguaugacgucauuuacuucaauguuuggagugacaucauauguacggcugcu	ssa-mir-489-1	3p	1	CM003305.1:30438179..30438240:+
359	uggucguauguaugacgucauu	ugacaucauauguacggcugcu	uggucguauguaugacgucauuuacuucaacguuuggagugacaucauauguacggcugcu	ssa-mir-489-2	3p	1	CM003292.1:77557875..77557936:-
360	uuaagacuuguagugauguuu	aacaucacuuuaagucucugcu	uuaagacuuguagugauguuuagggaaauuaucacaugaacaucacuuuaagucucugcu	ssa-mir-499a	5p	1	CM003290.1:70609678..70609738:-
361	uuaagacuugcagugauguuua	aacaucacuuuaagucugugcu	uuaagacuugcagugauguuuagguaacucagcucaugaacaucacuuuaagucugugcu	ssa-mir-499b-1	5p	1	CM003291.1:9616103..9616163:-
362	uuaagacuugcagugauguuua	aacaucacuuuaagucugugcu	uuaagacuugcagugauguuuagguaacucaacucaugaacaucacuuuaagucugugcu	ssa-mir-499b-2	5p	1	CM003293.1:72854186..72854246:-
363	uuaagacuugcagugauguuua	aacaucacuuuaagucugugcu	uuaagacuugcagugauguuuagggaaaugaucacaugaacaucacuuuaagucugugcu	ssa-mir-499b-3	5p	1	CM003300.1:15971322..15971382:+
364	gaaaccaaguguggguguggccu	gcgacccauccuugguuucug	gaaaccaaguguggguguggccuggaaugacaauauggcgacccauccuugguuucug	ssa-mir-551a	3p	1	CM003287.1:107003816..107003874:+
365	uggagucagguguggguguagccu	gcgacccacucaugauuucaga	uggagucagguguggguguagccugugcaccaaucacuaggcgacccacucaugauuucaga	ssa-mir-551b-1	3p	1	CM003300.1:23944219..23944281:+
366	uggagucagguguggguguagccu	gcgacccacucaugauuucaga	uggagucagguguggguguagccugugcaccaaucaccaggcgacccacucaugauuucaga	ssa-mir-551b-2	3p	1	CM003290.1:62555663..62555725:-
367	gacuuggucaaagcuccucagu	ugagaaguuuggaacaaguaaa	gacuuggucaaagcuccucagugaugaguagaaaccugagaaguuuggaacaaguaaa	ssa-mir-7132a	5p	2	CM003284.1:28942484..28942542:-	CM003281.1:70457366..70457424:-
368	gacuuggucaaagcuccucagc	ugaggcguuuagaacaaguuca	gacuuggucaaagcuccucagcagauguuucagagaauccugaggcguuuagaacaaguuca	ssa-mir-7132b	3p	2	CM003280.1:44866832..44866894:-	CM003290.1:24180664..24180726:+
369	auuugaaacguuuuagccaaa	uuuugcagaaacguuucagauu	auuugaaacguuuuagccaaaaauguuuccacaguaaagguguuuuuugcagaaacguuucagauu	ssa-mir-722-1	3p	2	CM003280.1:62933773..62933839:+	AGKD04021768.1:6233..6299:-
370	auuugaaacguuuuagccaaa	uuuugcagaaacguuucagauu	auuugaaacguuuuagccaaaaauguuuccaugguaaagguguuuuuugcagaaacguuucagauu	ssa-mir-722-2	3p	3	AGKD04534158.1:610..676:-	CM003287.1:122583177..122583243:-	CM003292.1:45486044..45486110:-
371	ggcagcuuugaaugauguuacu	agacaucagauaaaucugugcu	ggcagcuuugaaugauguuacuucuuauuacuuaaagaagacaucagauaaaucugugcu	ssa-mir-723-1	3p	1	CM003306.1:11779331..11779391:+
372	ggcagcuuugaaugauguuacu	agacaucagauaaaucugugcu	ggcagcuuugaaugauguuacuucuuuugaauugaaggagacaucagauaaaucugugcu	ssa-mir-723-2	3p	2	AGKD04466841.1:316..376:-	CM003281.1:73448112..73448172:-
373	uuaaagggaauuugcgacuguu	cagccacaccuuccuuuuaaga	uuaaagggaauuugcgacuguuaaucaaaccguuagaacagccacaccuuccuuuuaaga	ssa-mir-724-1	5p	1	CM003300.1:6239406..6239466:-
374	uuaaagggaauuugcgacuguu	cagccacaccuuccuuuuaaga	uuaaagggaauuugcgacuguuaguaaaaccauuagaacagccacaccuuccuuuuaaga	ssa-mir-724-2	5p	1	CM003293.1:96229531..96229591:+
375	uuaaagggaauuugcgacuguu	cagccacaccuuccuuuuaaga	uuaaagggaauuugcgacuguuagucaaaccauuagaacagccacaccuuccuuuuaaga	ssa-mir-724-3	5p	1	CM003291.1:6971669..6971729:-
376	uuaaagggaauuugcgacuguu	cagccacaccuuccuuuuaaga	uuaaagggaauuugcgacuguuagucaaaccguuagaacagccacaccuuccuuuuaaga	ssa-mir-724-4	5p	1	CM003290.1:81428637..81428697:+
377	agcuagaaaccuugccugagau	uucagucauuguuucugguagu	agcuagaaaccuugccugagaugugcugaugaauuucagucauuguuucugguagu	ssa-mir-725-1	3p	1	CM003294.1:49200839..49200895:+
378	agcuagaaaccuugccugagau	uucagucauuguuucugguagu	agcuagaaaccuugccugagaugugccaaacagauuucagucauuguuucugguagu	ssa-mir-725-2	3p	1	CM003288.1:10430005..10430062:-
379	ggaauuccgcuaguucugaacu	uucacgacuagcagaacucgga	ggaauuccgcuaguucugaacuauucgugauugguaaaaguucacgacuagcagaacucgga	ssa-mir-726	5p	1	CM003300.1:15690172..15690234:+
380	ucagucuucaauuccucccagc	guugaggcgaguugaagacu	ucagucuucaauuccucccagcccguuacuauggaaacugugaguugaggcgaguugaagacu	ssa-mir-727a-1	5p	1	CM003292.1:7286991..7287056:+
381	ucagucuucaauuccucccagc	guugaggcgaguugaagacu	ucagucuucaauuccucccagcccguaacaauggaaacugugaguugaggcgaguugaagacu	ssa-mir-727a-2	5p	1	CM003281.1:5226357..5226422:-
382	ucagucuucaguuccucccagc	ugagaggagcugaagacuu	ucagucuucaguuccucccagcuguauccauggugacaguuaguugagaggagcugaagacuu	ssa-mir-727b	5p	1	CM003307.1:26929799..26929862:+
383	caggguuguaucauaaccaacc	uauggguaugauacgaccug	caggguuguaucauaaccaaccuguaugguuuagaaguauggguaugauacgaccug	ssa-mir-729	3p	1	CM003295.1:34740232..34740291:+
384	uccucauugugcaugcugugug	cacagcgccugcaauguggagg	uccucauugugcaugcuguguguguuucuuauggguccacacagcgccugcaauguggagg	ssa-mir-730a-1	5p	1	CM003296.1:65003926..65003987:+
385	uccucauugugcaugcugugug	cacagugccugcaauguggacg	uccucauugugcaugcuguguguguuucugauuaguccacacagugccugcaauguggacg	ssa-mir-730a-2	5p	1	CM003285.1:26954811..26954872:+
386	aaugacacguuuucucccggauu	caccgggaauuucgugucagca	aaugacacguuuucucccggauugccaaacacacuauaaggcaccgggaauuucgugucagca	ssa-mir-731	5p	1	CM003293.1:63629768..63629831:-
387	gaacuauucugcaacauuuguu	uaaaugcugcagaauugugcuu	ugaacuauucugcaacauuuguugaugugguucugcuaguaaaugcugcagaauugugcuu	ssa-mir-734a	3p	1	CM003303.1:29709841..29709902:-
388	ugaacuauucugcaacauuugu	uaaaugcugcagaauugugcuc	ugaacuauucugcaacauuuguugaugugguucugcuaguaaaugcugcagaauugugcuc	ssa-mir-734b	3p	1	CM003299.1:32043453..32043514:+
389	aggcuuucuguuuguauuaugu	guaagacgaacaaaaaguuugu	aggcuuucuguuuguauuauguuucuucaaaaauguaagacgaacaaaaaguuugu	ssa-mir-736	3p	1	CM003281.1:26028133..26028189:-
390	guuuuuuuagguuuagacuuu	aaucuaaaccuaaagaaaaua	guuuuuuuagguuuagacuuuugugacuuuuaagugagaaaaucuaaaccuaaagaaaaua	ssa-mir-737	5p	1	CM003298.1:42305300..42305361:+
391	uuacaauuaaaggauauuucuu	aaaugucccuuaauuguuuggc	uuacaauuaaaggauauuucuugcgaaugaaugagagacggaaaugucccuuaauuguuuggc	ssa-mir-7552a-1	5p	1	CM003297.1:47148161..47148224:+
392	uuacaauuaaaggauauuucuu	aaauuucccuuaauuguuuggc	uuacaauuaaaggauauuucuugcgauugaauaugagacggaaauuucccuuaauuguuuggc	ssa-mir-7552a-2	5p	1	CM003306.1:5362611..5362674:-
393	cuacaauuaaaggauauuucuu	aaauaucuuguaauuguuuggu	cuacaauuaaaggauauuucuugugacugagcauauacggaaauaucuuguaauuguuuggu	ssa-mir-7552b	5p	1	CM003296.1:20827809..20827871:-
394	uggaagacuagugauuuuguugu	caacaagucauggucuaccuca	uggaagacuagugauuuuguuguuaugugucaaaauugacaacaagucauggucuaccuca	ssa-mir-7a-1	5p	2	CM003283.1:55898475..55898536:+	CM003280.1:24917870..24917931:-
395	uggaagacuagugauuuuguugu	caacaagucccagucugccucu	uggaagacuagugauuuuguugugaugcugagcaaugagaacaacaagucccagucugccucu	ssa-mir-7a-2	5p	1	CM003292.1:38821380..38821443:+
396	uggaagacuagugauuuuguugu	caacaaaucacagucugccaaa	uggaagacuagugauuuuguuguuuuuaguuagaugaaucgacaacaaaucacagucugccaaa	ssa-mir-7a-3	5p	2	CM003302.1:31199217..31199281:+	CM003298.1:13858766..13858830:-
397	uggaagacuagugauuuuguugu	caacaagucacagucuaccuc	uggaagacuagugauuuuguuguuguaaauuuagcucucugacaacaagucacagucuaccuc	ssa-mir-7a-4	5p	1	CM003288.1:75445116..75445179:+
398	uggaagacuagugauuuuguugu	caacaagucauagucuaccuca	uggaagacuagugauuuuguuguuguaaauucagcacccagacaacaagucauagucuaccuca	ssa-mir-7a-5	5p	1	CM003289.1:21726300..21726364:-
399	uggaagacuagugauuuuguugu	caacaagucccagucugccucu	uggaagacuagugauuuuguugugaugcugagcaaugagaauaacaacaagucccagucugccucu	ssa-mir-7a-6	5p	1	CM003281.1:38789338..38789404:+
400	uggaagacuagugauuuuguugu	caacaagucacagucuaccuc	uggaagacuagugauuuuguuguuguaaauuuagcucacugacaacaagucacagucuaccuc	ssa-mir-7a-7	5p	1	CM003294.1:35255001..35255064:-
401	guccugacuguccugacuguc	cugucaugaccguccugacugu	guccugacuguccugacugucuuuaccguacuggcugucaugaccguccugacugu	ssa-mir-8156	5p	1	CM003303.1:41887122..41887178:-
402	uagcacauuacaguacagcugu	acucugugcucugcugugcugu	uagcacauuacaguacagcuguauuguuacugcacuguacucugugcucugcugugcugu	ssa-mir-8157	3p	1	CM003288.1:20961100..20961160:+
403	aagagguuucacacauacaaau	uuuguacgugugaaacuucuucc	aagagguuucacacauacaaauguuaauuuuaaaauacucauuuguacgugugaaacuucuucc	ssa-mir-8158	3p	1	CM003288.1:37087840..37087903:-
404	ucaguaacuggaaucugucccugc	agggccggcugguuacugcgc	ucaguaacuggaaucugucccugcagacacacuguagagcagggccggcugguuacugcgc	ssa-mir-8159	5p	1	CM003282.1:36440690..36440751:-
405	agaauaaugccagcagucggcc	ccagcacugguguuauuggga	agaauaaugccagcagucggcccugguuuccuaggggccagcacugguguuauuggga	ssa-mir-8160a	5p	1	CM003293.1:92890545..92890603:-
406	agaauaaugccagcagucggcc	ccagcgcugguguuauuggga	agaauaaugccagcagucggccauauugucucaaaggccagcgcugguguuauuggga	ssa-mir-8161	5p	1	CM003290.1:40078862..40078920:+
407	agaauaaugccagcagucggcc	ccagcacugguguuauuggga	agaauaaugccagcagucggccauauugucucagaggccagcacugguguuauuggga	ssa-mir-8160b	5p	1	CM003300.1:48003412..48003470:-
408	uugucucagaccuguuugugcug	ucacaacggaucugggaucagu	uugucucagaccuguuugugcuguaguuguuaucaggaugucacaacggaucugggaucagu	ssa-mir-8162	3p	1	CM003279.1:99213487..99213549:-
409	uuucugaccaugugaccuggggg	ucaggucacauguucaggaua	uuucugaccaugugaccugggggccgagaguguuuccaccucaggucacauguucaggaua	ssa-mir-8163	3p	1	CM003281.1:17116574..17116636:+
410	cagagguauuguaauaucguga	acgauacggcgauaauucugau	cagagguauuguaauaucgugauacuacaauacucaccacgauacggcgauaauucugau	ssa-mir-8164	3p	1	CM003284.1:49760471..49760531:+
411	agguugggauaggcagcaaugcu	uauugcacuugucccggccugu	agguugggauaggcagcaaugcucauuacuuguaugguauugcacuugucccggccugu	ssa-mir-92a-1	3p	1	CM003299.1:19069244..19069303:-
412	agguugggauaggcagcaaugcu	uauugcacuugucccggccugu	agguugggauaggcagcaaugcuuuuuacuuguaugguauugcacuugucccggccugu	ssa-mir-92a-2	3p	1	CM003303.1:44432514..44432573:+
413	aggcugggaggggugucagugcu	uauugcacuugucccggccugu	aggcugggaggggugucagugcuguuacucugaagguauugcacuugucccggccugu	ssa-mir-92a-3	3p	1	AGKD04011112.1:50421..50479:-
414	agguugggaggggugucagugcu	uauugcacuugucccggccugu	agguugggaggggugucagugcuguuacucugaagguauugcacuugucccggccugu	ssa-mir-92a-4	3p	2	CM003295.1:27027683..27027741:-	AGKD04011312.1:43954..44012:+
415	aggugugggauguggugcacuguu	uauugcacucgucccggccucc	aggugugggauguggugcacuguuguacaaugcccucccaauauugcacucgucccggccucc	ssa-mir-92b	3p	2	CM003280.1:20897309..20897372:+	CM003283.1:59679151..59679214:-
416	aaaagugcuguuugugcagguag	acugcaaaaccagcacuuccug	aaaagugcuguuugugcagguagauaaacucaucagaccuacugcaaaaccagcacuuccug	ssa-mir-93a-1	5p	1	CM003282.1:38492239..38492301:+
417	aaaagugcuguuugugcagguag	acugcaaaaccagcacuucccga	aaaagugcuguuugugcagguagcugacucacccgcccuacugcaaaaccagcacuucccga	ssa-mir-93a-2	5p	2	CM003283.1:18591236..18591298:+	AGKD04480608.1:79..141:-
418	caaagugcuguuugugcaaguag	acugcaaaaccagcacuuccug	caaagugcuguuugugcaaguagauaaacucaucagaccuacugcaaaaccagcacuuccug	ssa-mir-93b	5p	1	CM003289.1:73755624..73755686:-
419	uuuggcacuagcacauuuuugcu	caaucauguguagugccaauau	uuuggcacuagcacauuuuugcuucuguauauaugcuuugagcaaucauguguagugccaauau	ssa-mir-96-1	5p	1	CM003285.1:55502932..55502996:+
420	uuuggcacuagcacauuuuugcu	caaucauguguagugccaauau	uuuggcacuagcacauuuuugcuucuguauauaucuguuugagcaaucauguguagugccaauau	ssa-mir-96-2	5p	2	CM003294.1:21493536..21493601:-	CM003288.1:89202112..89202177:+
421	aacccguagauccgaucuugug	caagcuccucucugugggucuc	aacccguagauccgaucuuguggcaaaucugacaucacaagcuccucucugugggucuc	ssa-mir-99a	5p	1	CM003282.1:48691455..48691514:+
422	aacccguagauccgaucuugug	caagcucgccucugugggccucu	aacccguagauccgaucuuguggcgaaucugacaucacaagcucgccucugugggccucu	ssa-mir-99b	5p	1	CM003291.1:75877941..75878001:-
423	ucuuugguuaucuagcuguauga	uaaagcuagagaaccgaauguau	ucuuugguuaucuagcuguaugaguuuaugugauaucauaaagcuagagaaccgaauguau	ssa-mir-9a-1	5p	1	CM003288.1:18477661..18477721:+
424	ucuuugguuaucuagcuguauga	uaaagcuagauaaccgaaagua	ucuuugguuaucuagcuguaugagugugauggccgucauaaagcuagauaaccgaaagua	ssa-mir-9a-2	5p	1	CM003302.1:33470500..33470559:+
425	ucuuugguuaucuagcuguauga	uaaagcuagagaaccgaaagua	ucuuugguuaucuagcuguaugaguuauaauuucauaaagcuagagaaccgaaagua	ssa-mir-9a-3	5p	2	CM003281.1:44283834..44283891:+	CM003292.1:43912154..43912211:+
426	ucuuugguuaucuagcuguauga	auaaagcuagauaaccgaaagu	ucuuugguuaucuagcuguaugagugauguacauucuucauaaagcuagauaaccgaaagu	ssa-mir-9a-4	5p	2	CM003283.1:56631761..56631822:+	CM003280.1:24027966..24028027:-
427	ucuuugguuaucuagcuguauga	auaaagcuagauaaccgaaagu	ucuuugguuaucuagcuguaugaguguuaaauaccugucauaaagcuagauaaccgaaagu	ssa-mir-9a-5	5p	2	CM003294.1:17734231..17734292:+	CM003288.1:93057928..93057989:-
428	ucuuugguuaucuagcuguauga	uaaagcuagcuaaccgaaugua	ucuuugguuaucuagcuguaugaguguuacucggccgucauaaagcuagcuaaccgaaugua	ssa-mir-9a-6	5p	1	CM003304.1:22673978..22674040:-
429	ucuuugguuaucuagcuguauga	uaaagcuagcuaaccgaaagua	ucuuugguuaucuagcuguaugaguguuacucggccgucauaaagcuagcuaaccgaaagua	ssa-mir-9a-7	5p	1	CM003289.1:21691870..21691932:-
430	ucuuugguuaucuagcuguauga	uaaagcuagauaaccgaaagua	ucuuugguuaucuagcuguaugagugguguacauucuucauaaagcuagauaaccgaaagua	ssa-mir-9a-8	5p	2	CM003305.1:12811557..12811618:-	CM003292.1:61808245..61808306:-
431	ucuuugguuaucuagcugaau	uaaagcuagagaaccgaaugua	ucuuugguuaucuagcugaaugaguuuaugugauaucauaaagcuagagaaccgaaugua	ssa-mir-9b	3p	1	CM003294.1:38243391..38243451:-
432	ucagugauguguacgccaaaggu	ucggcauacacaucacugaca	ucagugauguguacgccaaagguguaaagcuucaaguuccucggcauacacaucacugaca	ssa-mir-novel-1	3p	1	CM003289.1:23199759..23199820:+
433	aguuucccggacacagauuaagcc	uuuugucugucugggaaaccgg	aguuucccggacacagauuaagccuagucauaauuauuauguuuugucugucugggaaaccgg	ssa-mir-novel-2	3p	1	CM003279.1:35767992..35768055:-
434	ugacgauaccuuuggaacaaga	uuguaccaauaguaaagucuga	ugacgauaccuuuggaacaagaggugaauuacgucuuaugcucuuguaccaauaguaaagucuga	ssa-mir-novel-3	5p	1	CM003287.1:6862001..6862066:-
435	cggaucgcugcguucaccauu	auggugaaugcaacgauaaggc	cggaucgcugcguucaccauuauauuuaacuucaacagaauggugaaugcaacgauaaggc	ssa-mir-novel-4	5p	1	CM003307.1:10870742..10870803:+
436	uacgguauguacuguaggcuac	uaggcuacgguauguacugaag	uacgguauguacuguaggcuacgguauguuauguacuguaggcuacgguauguacugaag	ssa-mir-novel-5	5p	1	CM003297.1:33899482..33899542:+
437	ugagccuuguccuggacuaaga	ucaguccaugacuaggcuuaac	ugagccuuguccuggacuaagaaguacuuccaauggcuauuuucaguccaugacuaggcuuaac	ssa-mir-novel-6	5p	2	CM003281.1:65494343..65494407:-	AGKD04026514.1:1605..1669:+
438	uugcuggugacacugucuguga	aaggcacacuucaccaguaugg	uugcuggugacacugucugugauuuauuuagaauucaaggcacacuucaccaguaugg	ssa-mir-novel-7	5p	3	CM003288.1:80369450..80369508:-	AGKD04075052.1:1757..1815:+	CM003305.1:41247751..41247809:+
439	agacaccugacacagcccccauu	ugggucugugucuauugucucu	agacaccugacacagcccccauucuaucucauaaaagugggucugugucuauugucucu	ssa-mir-novel-8	3p	1	CM003280.1:2807505..2807564:+
440	uaggcgugucacugcgugucaca	ugcgcacggggccacgcucugc	uaggcgugucacugcgugucacagucacugcuugcgcacggggccacgcucugc	ssa-mir-novel-9	3p	1	CM003303.1:25330432..25330486:+
441	aggucuguuugugcugucuucc	gugacugcacaaacggaucugg	aggucuguuugugcugucuuccauggcuuuggugacugcacaaacggaucugg	ssa-mir-novel-10	3p	1	CM003291.1:93816473..93816526:+
442	auuguucagggcauucauuucu	uaagugaacccuugagacaauu	auuguucagggcauucauuucuugugaaccaaucaauaagugaacccuugagacaauu	ssa-mir-novel-11	3p	1	CM003279.1:65993090..65993148:-
443	uucgccccugaggacacacggu	ccgaauccacagaagugaugc	uucgccccugaggacacacgguguuuucuuuuaauagcaccgaauccacagaagugaugc	ssa-mir-novel-12	5p	1	CM003294.1:52950531..52950591:+
444	ccuugaccacguaaccugacca	uuaggucagauguggucaggaga	ccuugaccacguaaccugaccauaguuuucuugguuaggucagauguggucaggaga	ssa-mir-novel-13	5p	1	CM003279.1:106153511..106153568:-
445	gggaauauacaugacugugauu	ucacagucguguauauucccuc	gggaauauacaugacugugauuaugauugaagagaauaaucacagucguguauauucccuc	ssa-mir-novel-14	5p	1	CM003297.1:29278714..29278775:-
446	cagagcucugcuaucugcugucu	aaggagaaaacagagcucugcu	cagagcucugcuaucugcugucuguaucuuguuaaaggggaaggagaaaacagagcucugcu	ssa-mir-novel-15	3p	Clustered	AGKD04023838.1:6416..6477:-	AGKD04015838.1:19453..19514:-
447	uugcuguugacacugucugug	ucaaggcacacuuaaccagcaugg	uugcuguugacacugucugugauuuauuuaaggcacacuucaaggcacacuuaaccagcaugg	ssa-mir-novel-16	5p	1	CM003300.1:9622378..9622441:-
448	gcgucucagaggucaaacacagu	uguguuaggccuccgagucuga	gcgucucagaggucaaacacaguaagucauauuaagcuguguuaggccuccgagucuga	ssa-mir-novel-17	3p	1	CM003279.1:97975091..97975150:-
