# Supplementary material for: Expanding the miRNA Repertoire in Atlantic Salmon; Discovery of IsomiRs and miRNAs Highly Expressed in Different Tissues and Developmental Stages
Source: Cells. 2019 Jan 11;8(1):42. doi: 10.3390/cells8010042 (PMC6356880; doi:10.3390/cells8010042)
Supplement: Supplementary file 1 [file cells-08-00042-s001.zip › Table S6 Conserved and novel miRNA gene clusters in Atlantic salmon.xlsx]

## Sheet: Sheet1
Table S6: Conserved and novel miRNA gene clusters in Atlantic salmon
Nr.	Groups1	Atlantic salmon mir gene clusters	Genbank # posisition of miRNA precursors on Forward(+) or Reverse(-) strand	Orthologous miRNA gene clusters in zebrafish2	Orthologous miRNA gene clusters in Atlantic cod3
1		ssa-mir: 203a-2, 203a-2	CM003279.1: 25831703..25831763:+, 25832692..25832752:+	-	-
2		ssa-mir: 135b-1, 135d	CM003291.1:42289811..42289872:+, 42289811..42289874:+	-	-
3		ssa-mir: 144,451, 451	CM003291.1:72534811..72534869:+,72535209..72535252:+,72535083..72535126:+	mir: 144,451	mir: 144,451
4		ssa-mir: 462a,731	CM003293.1:63629978..63630038:-,63629768..63629831:-	mir: 462,731	mir: 731,462
5		ssa-mir: 133-2,206	CM003293.1:13646500..13646561:-,13648019..13648079:-	mir: 133b,206-1, mir: 133c,206-2	mir: 133b,206
6		ssa-mir: 221,222a-2	CM003299.1:22105850..22105913:+,22105222..22105284:+	mir: 221,222a	mir: 221-1,222-2
7	I	ssa-mir: 199a-1,214-2	CM003288.1:28865755..28865815:-,28863331..28863392:-	mir: 199-1,214	mir: 199-1,214-1
8		ssa-mir: 199a-3,214-3	CM003292.1:33416239..33416299:+,33418304..33418367:+
9		ssa-mir: 199a-1,214-2	CM003301.1:22661098..22661158:+,22664923..22664984:+
10	II	ssa-mir: 29a,29b-1	CM003285.1:41121459..41121519:+,41121604..41121665:+	mir: 29a,29b-2	mir: 29a-2,29b-2 mir: 29a-3,29d
11		ssa-mir: 29a,29b-2	CM003295.1:43331563..43331623:+,43331708..43331769:+		mir: 29a-3,29d
12	II	ssa-mir: 200a-1,200d,429b	CM003290.1:50266132..50266192:-,50265845..50265905:-,50262442..50262500:-	mir: 200a,200b,429a,7149 mir: 200b,200a,429a,7149	mir: 200a,200b,429,11213
13		ssa-mir: 200b-1,200e,429a	CM003291.1:25439392..25439452:+,25439187..25439247:+,25441101..25441160:+	mir: 200b,200a,429a,7149
14		ssa-mir: 200a-2,200b-2	CM003293.1:76163302..76163362:-,76163102..76163162:-
15		ssa-mir: 200a-3,200c,429b	CM003300.1:37039794..37039854:+,37040078..37040139:+,37041420..37041478:+
16	IV	ssa-mir: 1-2,133-4	CM003281.1:33428054..33428116:-,33424426..33424486:-	mir: 1-2,133a-1	mir: 1-2,133a-1
17		ssa-mir: 1-3,133-4	CM003292.1:32332316..32332378:-,32329164..32329224:-
18	V	ssa-mir: 193a,365-2	AGKD04705431.1:363..422:+,574..636:+	mir: 193a-1,365-2	mir: 193a,365
19		ssa-mir: 193a,365-2	CM003281.1:62316359..62316418:+,62316570..62316632:+	mir: 193a-2,365-3
20		ssa-mir: 193a,365-2	CM003284.1:35872417..35872476:-,35872203..35872265:-	mir: 193b,365-1
21		ssa-mir: 193b,365-1	CM003280.1:47520454..47520512:-,47517955..47518017:-
22		ssa-mir: 193b,365-1	CM003290.1:21034252..21034310:+,21036701..21036763:+
23	VI	ssa-mir: 430b,430c	AGKD04359339.1:472..532:+,227..285:+	mir: 430abc(multiple copies)*	mir: 430a,430e-3,430g
24		ssa-mir: 430a,430b,430c,430c,430e	CM003281.1:58698173..58698233:+,58700185..58700245:+,58699940..58699998:+,58704824..58704882:+,58694147..58694204:+
25	VII	ssa-mir: 192a-1,194a-1	CM003282.1:37347922..37347985:+,37347567..37347624:+	mir: 192,194a (3x copies) mir: 192,194a mir: 192,194a	mir: 194a,192
26		ssa-mir: 192a-2,192b,194a-2	CM003289.1:75812576..75812638:-, 75812523..75812598:-,75812888..75812945:-
27	VIII	ssa-mir: 143,145-2	CM003283.1:40817942..40817997:-,40817532..40817593:-	mir: 143,145 (2x copies)	mir: 143,145
28		ssa-mir: 143,145-1,	CM003287.1:71534379..71534434:-,71533914..71533976:-
29	IX	ssa-mir: 19c-2,20a-1,92a-3	AGKD04011112.1:51855..51916:-, 52030..52091:-,50421..50479:-	mir: 17a-1,18a,19a,19b,20a,92a-1	mir: 17-2,18a-1,19a-2,19b-1,20a-2,92-1
30		ssa-mir: 17-1,19a-2,19c-1,20a-1,92a-4	AGKD04011312.1:42205..42266:+,42546..42604:+,43442..43503:+,43269..43330:+,43954..44012:+	mir: 17a-2,18b,92a-2	mir: 17-1,18a-2,19a-1,19b-2,20a-1
31		ssa-mir: 18a,19e,20b	CM003287.1:75876876..75876941:-,75876380..75876442:-,75876525..75876584:-
32		ssa-mir: 17-1,18c,19a-2,19c-2,20a-1	CM003294.1:87051664..87051725:-,87051379..87051442:-,87051080..87051138:-,87048290..87048351:-,87048465..87048526:-
33		ssa-mir: 17-2,19a-3,19c-4,20a-2,92a-1	CM003299.1:19069933..19069992:-,19069683..19069741:-,19069355..19069416:-,19069486..19069546:-,19069244..19069303:-
34		ssa-mir: 17-3,18b,19a-1,19c-3,20a-3,92a-2	CM003303.1:44431821..44431880:+,44431946..44432011:+,44432073..44432131:+,44432400..44432460:+,44432269..44432329:+,44432514..44432573:+
35	X	ssa-mir: 15c-2,16c	CM003287.1:108853049..108853110:+,108853200..108853264:+	mir: 15a-1,16b	mir: 15b,16a
36		ssa-mir: 15e,16a-2	CM003295.1:18561509..18561568:+,18561989..18562055:+	mir: 15a-2,16c (2x copies)	mir: 16b,15a
37		ssa-mir: 15c-1,16b	CM003298.1:53323679..53323740:+,53323822..53323884:+	mir: 15c,16a
38		ssa-mir: 15d,16a-1	CM003299.1:24889357..24889416:-,24889190..24889256:-
39	XI	ssa-mir: 15b,457a	CM003285.1:22833202..22833264:-,22830768..22830833:-	mir: 15b,457a
40		ssa-mir: 15f,457b	CM003296.1:60112230..60112292:-,60111076..60111141:-
41	XII	ssa-mir: 106b,93a-2	AGKD04480608.1:273..337:-,79..141:-	mir: 93,19d,25	mir: 19d,20a-3,25,93
42		ssa-mir: 106b,19d,25-3,93a-2	CM003283.1:18591040..18591104:+,18593343..18593406:+,18593553..18593613:+,18591236..18591298:+
43		ssa-mir: 106a-1,19f,25-1,93a-1	CM003282.1:38491837..38491899:+,38492467..38492527:+,38492801..38492861:+,38492239..38492301:+
44		ssa-mir: 106a-2,25-2,93b	CM003289.1:73755821..73755885:-,73754718..73754778:-,73755624..73755686:-
45	XIII	ssa-mir: 182,182,183-3,96-1	CM003285.1:55503567..55503631:+,55504668..55504732:+,55502617..55502677:+,55502932..55502996:+	mir: 182,183,96	mir: 182,183,96
46		ssa-mir: 183-1,96-2,	CM003288.1:89201812..89201872:+,89202112..89202177:+
47		ssa-mir: 183-2,96-2	CM003294.1:21493844..21493904:-,21493536..21493601:-
48	XIV	ssa-mir: 132-2,212a-2	CM003282.1:78571493..78571555:-,78572235..78572307:-	mir: 132-1,212	mir: 132-1,212-2
49		ssa-mir: 132-1,212a-1	CM003289.1:85389727..85389789:+,85389195..85389264:+	mir: 212-2,132-2,2184	mir: 132-2,212-1
50		ssa-mir: 132-3,212b-1	CM003298.1:59222481..59222544:-,59222795..59222863:-
51		ssa-mir: 132-4,212b-2	CM003287.1:114862097..114862160:-,114862397..114862456:-
52	XV	ssa-mir: 23a-1,24a-1,27d-2	AGKD04016557.1:990..1051:+,2228..2284:+,1154..1214:+	mir: 23a-1,27e,24-4	mir: 23a-2,27d
53		ssa-mir: 23a-1,24a-1,27d-1	CM003284.1:12864995..12865056:-,12863815..12863871:-,12864767..12864830:-	mir: 23a-2,24-2,27c	mir: 23a-3,24a-1,27a-2
54		ssa-mir: 23a-4,24b,27a-1	CM003281.1:22651854..22651913:-,22650509..22650569:-,22651252..22651316:-	mir: 23a-3,27a,24b	mir: 24b,27a-1
55		ssa-mir: 23a-2,24a-2,27c-1	CM003288.1:16321782..16321847:-,16320371..16320428:-,16321299..16321363:-	mir: 23b,27d,24-1
56		ssa-mir: 23a-3,24c,27a-2	CM003292.1:22800490..22800549:-,22799235..22799293:-,22799940.. 22800004:-	mir: 23b-2,24-3,27b
57		ssa-mir: 23b,24a-3,27b-2	CM003302.1:7912225..7912285:+,7914402..7914457:+,7912573..7912634:+	mir: 24-3,27b,23b-2
58		ssa-mir: 24a-3,27b-1	CM003298.1:36874892..36874947:-,36877084..36877147:-
59		ssa-mir: 24a-4,27c-2	CM003294.1:40643540..40643597:+,40639131..40639195:+
60	XVI	ssa-mir: 130b-1,301d	CM003282.1:54699873..54699934:-,54699733..54699792:-	mir: 130b,130c-2,301b,454b	mir: 301a,454
61		ssa-mir: 130b-2,301d	CM003291.1:69566994..69567057:+,69567134..69567193:+	mir: 130c-1,301c
62		ssa-mir: 130d-3,301a-2	CM003289.1:72124258..72124316:+,72124805..72124866:+	mir: 454a,301a,130a
63		ssa-mir: 130a-2,130d-1,301b	CM003302.1:40933610..40933672:+,40923624..40923682:+,40925371..40925432:+
64		ssa-mir: 130a-1,130d-2,301c,454	CM003293.1:3443619..3443679:-,3452506..3452564:-,3451806..3451867:-,3446707..3446774:-
65	XVII	ssa-mir: let-7g-2,let-7h	CM003291.1:34015151..34015223:+,34015581..34015663:+	let: 7a-1, 7f	let: 7a-4,7e-2
66		ssa-mir: let-7g-1,let-7h	CM003293.1:90989713..90989785:-,90989406..90989488:-	let: 7a-3,7b	let: 7a-5,7e-1
67		ssa-mir: let-7a-5,let-7e-1	CM003290.1:79002586..79002662:-,79003022..79003095:-	let: 7a-5, 7e	let: 7g-1,7h-1
68		ssa-mir: let-7a-4,let-7e-2	CM003300.1:8426546..8426623:+,8426117..8426190:+	let: 7g-2,7h	let: 7h-2,7g-2
69		ssa-mir: let-7f,let-7j	CM003290.1:91872790..91872868:-,91873033..91873105:-	let: 7g-2d, 7h
70	XVIII	ssa-mir: let-7c-2,99a	CM003282.1:48691837..48691905:+,48691455..48691514:+	mir: let-7c,99-1,125c	mir: let-7c,125b-2,99
71		ssa-mir: let-7c-1,99b	CM003291.1:75877529..75877596:-,75877941..75878001:-	mir: let-7c-2,99-2
72	XIX	ssa-mir: let-7a-1,125a-1	CM003282.1:30144791..30144858:-,30135938..30136000:-	mir: let-7a-2, 100-1,125b-1	mir: let-7d-1,125a-1
73		ssa-mir: let-7d-1,125b-1	CM003283.1:67122917..67122987:+,67131402..67131460:+	mir: let-7a-4,100-2,125b-2	mir: let-7d-2,125a-2
74		ssa-mir: let-7d-2,125b-3	CM003292.1:51342077..51342147:-,51333587..51333646:-		mir: let-7a-1,100a,11268
75		ssa-mir: let-7a-1,100a-2	CM003288.1:58976914..58976981:-,58977606..58977663:-
76		ssa-mir: let-7a-3,100a-1,125a-4	CM003298.1:51903601..51903668:+,51903072..51903130:+,51910116..51910178:+
77		ssa-mir: 100a-1,125a-4	CM003287.1:107590299..107590357:+,107597882..107597944:+
78	XX	ssa-mir: 30b,30e-3,	AGKD04015829.1:16317..16381:+,16854..16915:+	mir: 30b,30d	mir: 30a,30c
79		ssa-mir: 30b,30e-3	AGKD04021942.1:1789..1853:+,2326..2387:+	mir: 30c,30e-2	mir: 30b,30e-1
80		ssa-mir: 30b,30e-3	AGKD04025882.1:1789..1853:+,2326..2387:+		mir: 30d,30e-2
81		ssa-mir: 30a-3,30d-2	CM003279.1:59880209..59880269:+,59879103..59879165:+
82		ssa-mir: 30a-4,30d-1	CM003296.1:16823358..16823418:+,16822516..16822578:+
83		ssa-mir: 30a-1,30c-2	CM003292.1:78755601..78755661:+,78755289..78755354:+
84		ssa-mir: 30a-2,30c-1	CM003305.1:29308226..29308286:-,29309174..29309239:-
85		ssa-mir: 30e-2,30f-1	CM003292.1:65132906..65132968:-,65133423..65133486:-
86		ssa-mir: 30e-1,30f-2	CM003305.1:16668975..16669037:-,16669488..16669551:-
87	XXI	ssa-mir: 181a-2,181e	CM003279.1:147307059..147307121:+,147307366..147307426:+	mir: 181a-1,181b-3	mir: 181a-1,181b-1
88		ssa-mir: 181a-5,181b	CM003281.1:43729436..43729501:-,43729146..43729207:-	mir: 181a-2,181b-2	mir: 181a-2,181b-2
89		ssa-mir: 181a-3,181c	CM003289.1:49528901..49528963:-,49524902..49524962:-	mir: 181a-3,181c	mir: 181a-3,181d
90				mir: 181a-4,181d	mir: 181a-4,181c
91				mir: 181a-5,181b-1 (2x copies)
92	XXII	ssa-mir: 216b,217	CM003280.1:38065121..38065184:+,38065875..38065934:+	mir: 216a,217	mir: 216a,216b
93		ssa-mir: 216a,216c,217	CM003290.1:29835380..29835440:-,29834417..29834480:-,29833665..29833724:-	mir: 217,216a,216b
94	XXIII	ssa-mir: novel-15	AGKD04015838.1:19453..19514:-, 19564..19504:-	-	-
95		ssa-mir: novel-15	AGKD04023838.1: 6416..6477:-, 6527..6466:-, 6726..6665:-, 6776..6715:-, 6925..6864:-, 6975..6914:-, 7074..7013:-, 7174..7113:-, 7224..7163:-, 7274..7213:-
1 Groups of miRNA gene clusters where each gene cluster within a group were paralogous coupies
2 Orthologous miRNA gene clusters in zebrafish (Danio rerio)
*One large cluster containing multiple miR-430 family members
3Orthologous miRNA gene clusters in Atlantic cod (Gadus morhua)
