# Supplementary material for: Expanding the miRNA Repertoire in Atlantic Salmon; Discovery of IsomiRs and miRNAs Highly Expressed in Different Tissues and Developmental Stages
Source: Cells. 2019 Jan 11;8(1):42. doi: 10.3390/cells8010042 (PMC6356880; doi:10.3390/cells8010042)
Supplement: Supplementary file 1 [file cells-08-00042-s001.zip › Table S7 isomiR variants discovered in Atlantic salmon.xlsx]

## Sheet: Sheet1
Table S7. isomiR variants discovered in Atlantic salmon
miRNA	Reference sequence (5'-3')1	isomiR variant 1 (5'-3')2,3	isomiR variant 2 (5'-3')2	Ratio isomiR variant 14	Ratio isomiR variant 24
ssa_let_7i_1_3p	CTGCGCAAACTACTGCCTTGCC	CTGCGCAAACTACTGCCTTGCT		0.869416
ssa-let-7cd-3p	CTGTACAACCTTCTAGCTTTCC	CTGTACAACCTTCTAGCTTTCT		0.244604
ssa-miR-125a-2-3-3p	ACGGGTTAGGCTCTTGGGACGC	ACGGGTTAGGCTCTTGGGACGT		0.571723
ssa-miR-125b-5p	TCCCTGAGACCCTTAACCTGTGA	TCCCTGAGACCCTTAACCTGTGT		0.428222
ssa-miR-140-5p	CAGTGGTTTTACCCTATGGTAG	CAGTGGTTTTACCCTATGGTAA		0.259094
ssa-miR-146a-3p	ATCTATGGGCTCAGTTCTTCTGG	ATCTATGGGCTCAGTTCTTCTGT		0.974746
ssa-miR-181a-1-3p	ACCATCGACCGTTAAATGTACC	ACCATCGACCGTTAAATGTACT		0.343612
ssa-miR-181a-3-3p	ACCATCGACGGTTGGCTGTACC	ACCATCGACGGTTGGCTGTACT		0.323305
ssa-miR-184-3p	TGGACGGAGAACTGATAAGGGC	TGGACGGAGAACTGATAAGGGT		0.317218
ssa-miR-187-5p	GGCTGCAACACAGGACATGGGAGC	GGCTGCAACACAGGACATGGGAGT		0.298203
ssa-miR-19c-5p	AGTTTTGCTGCTTTGCATCCCGC	AGTTTTGCTGCTTTGCATCCCGT		0.319736
ssa-miR-200c-5p	CGTCTTACCTGACAGTGCTGGG	CGTCTTACCTGACAGTGCTGGA		0.468336
ssa-miR-214-3-3p	TACAGCAGGCACAGACAGGCAGA	TACAGCAGGCACAGACAGGCAGT	TACAGCAGGCACAGACAGGCAGC	0.76259	0.273944
ssa-miR-214-5p	TGCCTGTCTACACTTGCTGTGC	TGCCTGTCTACACTTGCTGTGT		0.285261
ssa-miR-30b-3p	CTTTCAGTAGGGTGTTTGCTGC	CTTTCAGTAGGGTGTTTGCTGT		0.276799
ssa-miR-30f-3p	CTTTCAGTCAGGTGTTTGCTGC	CTTTCAGTCAGGTGTTTGCTGT		0.295554
ssa-miR-454-5p	ACCCTATCAATATTGCCTCTGC	ACCCTATCAATATTGCCTCTGT		0.28922
ssa-miR-455-1-2-3p	GCAGTCCATGGGCATATACACT	GCAGTCCATGGGCATATACACC		0.29573
ssa-miR-456-3p	CAGGCTGGTTAGATGGTTGTCA	CAGGCTGGTTAGATGGTTGTCT	CAGGCTGGTTAGATGGTTGTCC	0.898732	0.672434
ssa-miR-458-3p	ATAGCTCTTTGAATGGTACTGC	ATAGCTCTTTGAATGGTACTGT		0.286642
ssa-miR-462a-3p	CCTGGATGTGGGTTCCGTCTCC	CCTGGATGTGGGTTCCGTCTCT		0.417994
ssa-miR-726-3p	TTCACGACTAGCAGAACTCGGA	TTCACGACTAGCAGAACTCGGT		0.566556
ssa-miR-8158-3p	TTTGTACGTGTGAAACTTCTTCC	TTTGTACGTGTGAAACTTCTTCT	TTTGTACGTGTGAAACTTCTTCA	0.301595	0.30306
ssa-miR-8159-5p	TCAGTAACTGGAATCTGTCCCTGC	TCAGTAACTGGAATCTGTCCCTGT		0.265527
ssa-miR-8160-8161ab-5p	AGAATAATGCCAGCAGTCGGCC	AGAATAATGCCAGCAGTCGGCT		0.426602
ssa-miR-novel-17-3p	TGTGTTAGGCCTCCGAGTCTGA	TGTGTTAGGCCTCCGAGTCTGT		0.956406
ssa-miR-novel-5-5p	TACGGTATGTACTGTAGGCTAT	TACGGTATGTACTGTAGGCTAC		0.385844
ssa-miR-novel-9-3p	TGCGCACGGGGCCACGCTCTGC	TGCGCACGGGGCCACGCTCTGT		0.258028
ssa-miR-1338-3p	ATCTCAGGTTCGTCAGCCCATG	ATCTCAGGTTCGTCAGCCCATGT		0.286411
ssa-miR-138-5p	AGCTGGTGTTGTGAATCAGGCCG	AGCTGGTGTTGTGAATCAGGCCGT		0.385719
ssa-miR-143-3p	TGAGATGAAGCACTGTAGCTC	TGAGATGAAGCACTGTAGCTCT		0.279173
ssa-miR-221-3p	AGCTACATTGTCTGCTGGGTTTC	AGCTACATTGTCTGCTGGGTTTCT	AGCTACATTGTCTGCTGGGTTTT	0.336708	0.375179
ssa-miR-338a-3p	TCCAGCATCAGTGATTTTGTTG	TCCAGCATCAGTGATTTTGTTGT		0.532495
ssa-miR-730a-2-3p	CACAGTGCCTGCAATGTGGACG	CACAGTGCCTGCAATGTGGACGT		0.474138
ssa-miR-7a-5p	TGGAAGACTAGTGATTTTGTTGT	TGGAAGACTAGTGATTTTGTTGTT		0.57582
ssa-miR-novel-2-3p	TTTTGTCTGTCTGGGAAACCGG	TTTTGTCTGTCTGGGAAACCGGT		0.495398
ssa-miR-451-5p	AAACCGTTACCATTACTGAGT	TAACCGTTACCATTACTGAGT		0.605458
1canonical mature Reference miRNA sequence
23' isomiRs and one 5' isomiR ( italicized text) are shown with variant base (highlighted in red) that differ from the canonical mature miRNA reference sequence.
33' length isomiRs are shown with one base added (shown in bold) compared to the canonical mature miRNA sequence.
4Ratio of isomiRs compared to their canonical forms. Cases where isomiR variants display higher read abundance are underlined
