# Supplementary material for: Expanding the miRNA Repertoire in Atlantic Salmon; Discovery of IsomiRs and miRNAs Highly Expressed in Different Tissues and Developmental Stages
Source: Cells. 2019 Jan 11;8(1):42. doi: 10.3390/cells8010042 (PMC6356880; doi:10.3390/cells8010042)
Supplement: Supplementary file 1 [file cells-08-00042-s001.zip › Table S8 Predicted target genes of canonical miRNAs and their isomiR variants.xlsx]

## Sheet: Sheet1
Table S8. Predicted target genes of canonical miRNAs and their isomiR variants
Target gene Genbank Accesion #	Target sequence (3' UTR) length	miRNA ID	canonical or isomiR mature miRNA	miRNA sequence length	Minimal-free-energy (Kcal)	Position in 3' UTR that miRNA targeted
NM_001123522.1	310	ssa-miR-214-3-3p	canonical mature miRNA	23	-25.9	27
NM_001123522.1	310	ssa-miR-214-3-3p- 3' isomiR-1	3' isomiR	23	-26.8	26
NM_001123522.1	310	ssa-miR-214-3-3p- 3' isomiR-2	3' isomiR	23	-25.9	18
NM_001123523.1	472	ssa-miR-221-3p	canonical mature miRNA	23	-25.6	192
NM_001123523.1	472	ssa-miR-221-3p	canonical mature miRNA	23	-25.6	192
NM_001123523.1	472	ssa-miR-221-3p- 3' isomiR	3' isomiR	23	-25.6	192
NM_001123523.1	472	ssa-miR-221-3p- 3' length isomiR	3' length isomiR	24	-26.5	183
NM_001123523.1	472	ssa-miR-730a-2-3p	canonical mature miRNA	22	-19.8	58
NM_001123523.1	472	ssa-miR-730a-2-3p- 3' length isomiR	3' length isomiR	23	-19.8	58
NM_001123524.1	773	ssa-miR-1338-3p	canonical mature miRNA	22	-19.1	246
NM_001123524.1	773	ssa-miR-1338-3p- 3' length isomiR	3' length isomiR	23	-20.5	238
NM_001123524.1	773	ssa-miR-214-3-3p	canonical mature miRNA	23	-22.5	468
NM_001123524.1	773	ssa-miR-214-3-3p- 3' isomiR-1	3' isomiR	23	-22.3	454
NM_001123524.1	773	ssa-miR-214-3-3p- 3' isomiR-2	3' isomiR	23	-22.5	461
NM_001123524.1	773	ssa-miR-456-3p	canonical mature miRNA	22	-26.1	148
NM_001123524.1	773	ssa-miR-456-3p- 3' isomiR -1	3' isomiR	22	-26.1	148
NM_001123524.1	773	ssa-miR-456-3p- 3' isomiR -2	3' isomiR	22	-26.1	148
NM_001123524.1	773	ssa-miR-730a-2-3p	canonical mature miRNA	22	-24.5	27
NM_001123524.1	773	ssa-miR-730a-2-3p- 3' length isomiR	3' length isomiR	23	-24.5	27
NM_001123529.1	529	ssa-let-7cd-3p	canonical mature miRNA	22	-24.9	310
NM_001123529.1	529	ssa-let-7cd-3p- 3' isomiR	3' isomiR	22	-26.3	309
NM_001123529.1	529	ssa-miR-8159-5p	canonical mature miRNA	24	-26.7	469
NM_001123529.1	529	ssa-miR-8159-5p	canonical mature miRNA	24	-18.9	497
NM_001123529.1	529	ssa-miR-8159-5p- 3' isomiR	3' isomiR	24	-26	471
NM_001123529.1	529	ssa-miR-8159-5p- 3' isomiR	3' isomiR	24	-18.5	502
NM_001123530.1	253	ssa-miR-214-3-3p	canonical mature miRNA	23	-23.6	139
NM_001123530.1	253	ssa-miR-214-3-3p- 3' isomiR-1	3' isomiR	23	-23.6	139
NM_001123530.1	253	ssa-miR-214-3-3p- 3' isomiR-2	3' isomiR	23	-23.6	139
NM_001123530.1	253	ssa-miR-455-1-2-3p	canonical mature miRNA	22	-27.1	202
NM_001123530.1	253	ssa-miR-455-1-2-3p- 3' isomiR	3' isomiR	22	-27.1	202
NM_001123532.1	371	ssa-let-7cd-3p	canonical mature miRNA	22	-18.1	118
NM_001123532.1	371	ssa-let-7cd-3p- 3' isomiR	3' isomiR	22	-19.4	117
NM_001123533.1	671	ssa-miR-125b-5p	canonical mature miRNA	23	-23.9	501
NM_001123533.1	671	ssa-miR-125b-5p- 3' isomiR	3' isomiR	23	-23.7	501
NM_001123534.1	746	ssa-miR-125b-5p	canonical mature miRNA	23	-24.9	539
NM_001123534.1	746	ssa-miR-125b-5p- 3' isomiR	3' isomiR	23	-25.6	534
NM_001123535.1	627	ssa-let-7cd-3p	canonical mature miRNA	22	-18.3	518
NM_001123535.1	627	ssa-let-7cd-3p- 3' isomiR	3' isomiR	22	-18.3	518
NM_001123536.1	910	ssa-miR-1338-3p	canonical mature miRNA	22	-20.2	744
NM_001123536.1	910	ssa-miR-1338-3p- 3' length isomiR	3' length isomiR	23	-21.5	734
NM_001123536.1	910	ssa-miR-140-5p	canonical mature miRNA	22	-20.4	225
NM_001123536.1	910	ssa-miR-140-5p- 3' isomiR	3' isomiR	22	-20.5	224
NM_001123536.1	910	ssa-miR-novel-17-3p	canonical mature miRNA	22	-24.4	367
NM_001123536.1	910	ssa-miR-novel-17-3p- 3' isomiR	3' isomiR	22	-24.4	367
NM_001123537.1	481	ssa-miR-8159-5p	canonical mature miRNA	24	-24.1	394
NM_001123537.1	481	ssa-miR-8159-5p- 3' isomiR	3' isomiR	24	-25.6	393
NM_001123540.1	774	ssa-miR-novel-2-3p	canonical mature miRNA	22	-20.5	46
NM_001123540.1	774	ssa-miR-novel-2-3p	canonical mature miRNA	22	-20.5	46
NM_001123540.1	774	ssa-miR-novel-2-3p- 3' length isomiR	3' length isomiR	23	-21.1	46
NM_001123540.1	774	ssa-miR-novel-2-3p- 3' length isomiR	3' length isomiR	23	-21.1	46
NM_001123541.2	1431	ssa-miR-214-3-3p	canonical mature miRNA	23	-25.5	423
NM_001123541.2	1431	ssa-miR-214-3-3p- 3' isomiR-1	3' isomiR	23	-25.5	423
NM_001123541.2	1431	ssa-miR-214-3-3p- 3' isomiR-2	3' isomiR	23	-26.5	420
NM_001123542.2	1088	ssa-miR-19c-5p	canonical mature miRNA	23	-22.7	579
NM_001123542.2	1088	ssa-miR-19c-5p- 3' isomiR	3' isomiR	23	-22.9	579
NM_001123546.1	707	ssa-miR-187-5p	canonical mature miRNA	24	-32.2	388
NM_001123546.1	707	ssa-miR-187-5p- 3' isomiR	3' isomiR	24	-32.4	388
NM_001123547.1	231	ssa-miR-1338-3p	canonical mature miRNA	22	-19.5	114
NM_001123547.1	231	ssa-miR-1338-3p- 3' length isomiR	3' length isomiR	23	-20.1	114
NM_001123547.1	231	ssa-miR-138-5p	canonical mature miRNA	23	-23.1	19
NM_001123547.1	231	ssa-miR-138-5p- 3' length isomiR	3' length isomiR	24	-23.1	19
NM_001123547.1	231	ssa-miR-456-3p	canonical mature miRNA	22	-25.4	20
NM_001123547.1	231	ssa-miR-456-3p- 3' isomiR -1	3' isomiR	22	-25.4	20
NM_001123547.1	231	ssa-miR-456-3p- 3' isomiR -2	3' isomiR	22	-25.4	20
NM_001123549.1	1265	ssa-miR-184-3p	canonical mature miRNA	22	-24.7	342
NM_001123549.1	1265	ssa-miR-184-3p- 3' isomiR	3' isomiR	22	-25.3	333
NM_001123553.1	976	ssa-miR-456-3p	canonical mature miRNA	22	-23.8	34
NM_001123553.1	976	ssa-miR-456-3p- 3' isomiR -1	3' isomiR	22	-24.5	33
NM_001123553.1	976	ssa-miR-456-3p- 3' isomiR -2	3' isomiR	22	-25.6	33
NM_001123553.1	976	ssa-miR-8159-5p	canonical mature miRNA	24	-20.9	669
NM_001123553.1	976	ssa-miR-8159-5p- 3' isomiR	3' isomiR	24	-21.1	669
NM_001123557.1	231	ssa-miR-338a-3p	canonical mature miRNA	23	-24.8	25
NM_001123557.1	231	ssa-miR-338a-3p	canonical mature miRNA	22	-24.7	27
NM_001123557.1	231	ssa-miR-338a-3p- 3' length isomiR	3' length isomiR	23	-24.7	27
NM_001123562.1	419	ssa-miR-novel-2-3p	canonical mature miRNA	22	-22.6	104
NM_001123562.1	419	ssa-miR-novel-2-3p	canonical mature miRNA	22	-22.6	104
NM_001123562.1	419	ssa-miR-novel-2-3p- 3' length isomiR	3' length isomiR	23	-23.2	104
NM_001123562.1	419	ssa-miR-novel-2-3p- 3' length isomiR	3' length isomiR	23	-23.2	104
NM_001123566.1	1218	ssa-let-7cd-3p	canonical mature miRNA	22	-24.8	567
NM_001123566.1	1218	ssa-let-7cd-3p- 3' isomiR	3' isomiR	22	-23.8	567
NM_001123567.2	978	ssa-miR-8160-8161ab-5p	canonical mature miRNA	22	-18.4	187
NM_001123567.2	978	ssa-miR-8160-8161ab-5p- 3' isomiR	3' isomiR	22	-18.4	187
NM_001123577.1	313	ssa-miR-140-5p	canonical mature miRNA	22	-21.5	62
NM_001123577.1	313	ssa-miR-140-5p- 3' isomiR	3' isomiR	22	-20.1	63
NM_001123579.1	728	ssa-miR-30b-3p	canonical mature miRNA	22	-19.5	331
NM_001123579.1	728	ssa-miR-30b-3p- 3' isomiR	3' isomiR	22	-19.5	331
NM_001123580.1	246	ssa-miR-730a-2-3p	canonical mature miRNA	22	-30.1	65
NM_001123580.1	246	ssa-miR-730a-2-3p- 3' length isomiR	3' length isomiR	23	-30.1	65
NM_001123581.1	627	ssa-miR-19c-5p	canonical mature miRNA	23	-24.7	213
NM_001123581.1	627	ssa-miR-19c-5p- 3' isomiR	3' isomiR	23	-24.3	221
NM_001123581.1	627	ssa-miR-novel-17-3p	canonical mature miRNA	22	-23.3	129
NM_001123581.1	627	ssa-miR-novel-17-3p- 3' isomiR	3' isomiR	22	-22.8	129
NM_001123583.1	354	ssa-miR-novel-2-3p- 3' length isomiR	3' length isomiR	23	-19.8	286
NM_001123583.1	354	ssa-miR-novel-2-3p- 3' length isomiR	3' length isomiR	23	-19.8	286
NM_001123584.1	567	ssa-miR-19c-5p	canonical mature miRNA	23	-20	399
NM_001123584.1	567	ssa-miR-19c-5p- 3' isomiR	3' isomiR	23	-20.9	398
NM_001123586.1	343	ssa-miR-8159-5p	canonical mature miRNA	24	-28.1	3
NM_001123586.1	343	ssa-miR-8159-5p- 3' isomiR	3' isomiR	24	-28.1	3
NM_001123588.1	273	ssa-miR-143-3p	canonical mature miRNA	21	-19.3	35
NM_001123588.1	273	ssa-miR-143-3p- 3' length isomiR	3' length isomiR	22	-20.5	35
NM_001123591.2	460	ssa-miR-214-3-3p	canonical mature miRNA	23	-18.4	268
NM_001123591.2	460	ssa-miR-214-3-3p- 3' isomiR-1	3' isomiR	23	-18.4	268
NM_001123591.2	460	ssa-miR-214-3-3p- 3' isomiR-2	3' isomiR	23	-18.4	268
NM_001123593.1	509	ssa-miR-19c-5p	canonical mature miRNA	23	-18.9	379
NM_001123593.1	509	ssa-miR-19c-5p- 3' isomiR	3' isomiR	23	-18.9	379
NM_001123593.1	509	ssa-miR-730a-2-3p	canonical mature miRNA	22	-22.1	406
NM_001123593.1	509	ssa-miR-730a-2-3p- 3' length isomiR	3' length isomiR	23	-22.5	405
NM_001123594.1	814	ssa_miR_451_5p	canonical mature miRNA	21	-28.4	720
NM_001123594.1	814	ssa_miR_451_5p- 5' isomiR	5' isomiR	21	-28.3	720
NM_001123594.1	814	ssa-miR-454-5p	canonical mature miRNA	22	-24.3	175
NM_001123594.1	814	ssa-miR-454-5p- 3' isomiR	3' isomiR	22	-24.3	175
NM_001123596.1	1046	ssa-miR-19c-5p	canonical mature miRNA	23	-23.8	411
NM_001123596.1	1046	ssa-miR-19c-5p- 3' isomiR	3' isomiR	23	-23.8	411
NM_001123596.1	1046	ssa-miR-200c-5p	canonical mature miRNA	22	-23.3	360
NM_001123596.1	1046	ssa-miR-200c-5p- 3' isomiR	3' isomiR	22	-23.1	360
NM_001123596.1	1046	ssa-miR-214-3-3p	canonical mature miRNA	23	-24.3	185
NM_001123596.1	1046	ssa-miR-214-3-3p- 3' isomiR-1	3' isomiR	23	-23.6	184
NM_001123596.1	1046	ssa-miR-214-3-3p- 3' isomiR-2	3' isomiR	23	-23.6	184
NM_001123596.1	1046	ssa-miR-novel-2-3p	canonical mature miRNA	22	-23.4	673
NM_001123596.1	1046	ssa-miR-novel-2-3p	canonical mature miRNA	22	-23.4	673
NM_001123596.1	1046	ssa-miR-novel-2-3p- 3' length isomiR	3' length isomiR	23	-24	673
NM_001123596.1	1046	ssa-miR-novel-2-3p- 3' length isomiR	3' length isomiR	23	-24	673
NM_001123605.1	1589	ssa-miR-214-3-3p	canonical mature miRNA	23	-18.7	1350
NM_001123605.1	1589	ssa-miR-214-3-3p- 3' isomiR-1	3' isomiR	23	-19.3	1345
NM_001123605.1	1589	ssa-miR-214-3-3p- 3' isomiR-2	3' isomiR	23	-18.7	1350
NM_001123610.1	727	ssa-miR-30b-3p	canonical mature miRNA	22	-28	11
NM_001123610.1	727	ssa-miR-30b-3p- 3' isomiR	3' isomiR	22	-28.2	11
NM_001123610.1	727	ssa-miR-30f-3p	canonical mature miRNA	22	-21.5	11
NM_001123610.1	727	ssa-miR-30f-3p- 3' isomiR	3' isomiR	22	-21.7	11
NM_001123613.2	174	ssa-miR-146a-3p	canonical mature miRNA	23	-21.2	76
NM_001123613.2	174	ssa-miR-146a-3p- 3' isomiR	3' isomiR	23	-21.9	75
NM_001123617.1	1041	ssa-miR-8159-5p	canonical mature miRNA	24	-20.3	501
NM_001123617.1	1041	ssa-miR-8159-5p- 3' isomiR	3' isomiR	24	-20.3	501
NM_001123618.1	461	ssa-miR-146a-3p	canonical mature miRNA	23	-21	314
NM_001123618.1	461	ssa-miR-146a-3p- 3' isomiR	3' isomiR	23	-20.8	314
NM_001123619.1	739	ssa-miR-1338-3p	canonical mature miRNA	22	-19	487
NM_001123619.1	739	ssa-miR-1338-3p- 3' length isomiR	3' length isomiR	23	-19	487
NM_001123619.1	739	ssa-miR-455-1-2-3p	canonical mature miRNA	22	-25.6	118
NM_001123619.1	739	ssa-miR-455-1-2-3p- 3' isomiR	3' isomiR	22	-26.4	118
NM_001123622.1	343	ssa-miR-138-5p	canonical mature miRNA	23	-25.7	33
NM_001123622.1	343	ssa-miR-138-5p- 3' length isomiR	3' length isomiR	24	-25.7	33
NM_001123622.1	343	ssa-miR-30b-3p	canonical mature miRNA	22	-19.7	279
NM_001123622.1	343	ssa-miR-30b-3p- 3' isomiR	3' isomiR	22	-19.8	279
NM_001123622.1	343	ssa-miR-30f-3p	canonical mature miRNA	22	-20.4	279
NM_001123622.1	343	ssa-miR-30f-3p- 3' isomiR	3' isomiR	22	-20.5	279
NM_001123622.1	343	ssa-miR-454-5p	canonical mature miRNA	22	-21.7	241
NM_001123622.1	343	ssa-miR-454-5p- 3' isomiR	3' isomiR	22	-22.6	240
NM_001123630.1	2005	ssa-let-7cd-3p	canonical mature miRNA	22	-18	763
NM_001123630.1	2005	ssa-miR-143-3p	canonical mature miRNA	21	-22.3	1935
NM_001123630.1	2005	ssa-miR-143-3p- 3' length isomiR	3' length isomiR	22	-24.2	1931
NM_001123630.1	2005	ssa-miR-458-3p	canonical mature miRNA	22	-19.2	138
NM_001123630.1	2005	ssa-miR-458-3p- 3' isomiR	3' isomiR	22	-19.2	138
NM_001123634.1	1127	ssa-miR-140-5p	canonical mature miRNA	22	-21.2	1004
NM_001123634.1	1127	ssa-miR-140-5p- 3' isomiR	3' isomiR	22	-21.3	1003
NM_001123636.1	792	ssa-miR-30b-3p	canonical mature miRNA	22	-24.7	401
NM_001123636.1	792	ssa-miR-30b-3p- 3' isomiR	3' isomiR	22	-24.7	401
NM_001123636.1	792	ssa-miR-30f-3p	canonical mature miRNA	22	-20.2	401
NM_001123636.1	792	ssa-miR-30f-3p- 3' isomiR	3' isomiR	22	-19.5	401
NM_001123639.1	612	ssa-miR-214-3-3p	canonical mature miRNA	23	-28.8	177
NM_001123639.1	612	ssa-miR-214-3-3p- 3' isomiR-1	3' isomiR	23	-27.4	177
NM_001123639.1	612	ssa-miR-214-3-3p- 3' isomiR-2	3' isomiR	23	-27.4	177
NM_001123639.1	612	ssa-miR-338a-3p	canonical mature miRNA	23	-21.9	2
NM_001123639.1	612	ssa-miR-338a-3p	canonical mature miRNA	22	-21.9	2
NM_001123639.1	612	ssa-miR-338a-3p- 3' length isomiR	3' length isomiR	23	-21.9	2
NM_001123642.1	884	ssa-miR-455-1-2-3p	canonical mature miRNA	22	-24	137
NM_001123642.1	884	ssa-miR-455-1-2-3p- 3' isomiR	3' isomiR	22	-24	137
NM_001123642.1	884	ssa-miR-456-3p	canonical mature miRNA	22	-26.8	1
NM_001123642.1	884	ssa-miR-456-3p- 3' isomiR -1	3' isomiR	22	-27	1
NM_001123642.1	884	ssa-miR-456-3p- 3' isomiR -2	3' isomiR	22	-25.9	1
NM_001123644.1	641	ssa-miR-1338-3p	canonical mature miRNA	22	-18	1
NM_001123644.1	641	ssa-miR-1338-3p- 3' length isomiR	3' length isomiR	23	-18	1
NM_001123644.1	641	ssa-miR-30f-3p	canonical mature miRNA	22	-22.4	233
NM_001123644.1	641	ssa-miR-30f-3p- 3' isomiR	3' isomiR	22	-22.4	233
NM_001123651.1	104	ssa-miR-138-5p	canonical mature miRNA	23	-22.2	1
NM_001123651.1	104	ssa-miR-138-5p- 3' length isomiR	3' length isomiR	24	-22.2	1
NM_001123654.1	516	ssa-miR-214-3-3p	canonical mature miRNA	23	-21.7	388
NM_001123654.1	516	ssa-miR-214-3-3p- 3' isomiR-1	3' isomiR	23	-21.7	388
NM_001123654.1	516	ssa-miR-214-3-3p- 3' isomiR-2	3' isomiR	23	-21.7	388
NM_001123655.1	439	ssa-miR-184-3p	canonical mature miRNA	22	-28.2	287
NM_001123655.1	439	ssa-miR-184-3p- 3' isomiR	3' isomiR	22	-29.8	286
NM_001123658.1	288	ssa-miR-456-3p	canonical mature miRNA	22	-22.1	16
NM_001123658.1	288	ssa-miR-456-3p- 3' isomiR -1	3' isomiR	22	-22.6	15
NM_001123658.1	288	ssa-miR-456-3p- 3' isomiR -2	3' isomiR	22	-21.9	16
NM_001123658.1	288	ssa-miR-462a-3p	canonical mature miRNA	22	-21.8	15
NM_001123658.1	288	ssa-miR-462a-3p- 3' isomiR	3' isomiR	22	-21.8	15
NM_001123665.1	337	ssa-miR-456-3p	canonical mature miRNA	22	-28.1	83
NM_001123665.1	337	ssa-miR-456-3p- 3' isomiR -1	3' isomiR	22	-27.6	83
NM_001123665.1	337	ssa-miR-456-3p- 3' isomiR -2	3' isomiR	22	-27.2	83
NM_001123667.1	192	ssa-miR-8160-8161ab-5p	canonical mature miRNA	22	-18.6	1
NM_001123667.1	192	ssa-miR-8160-8161ab-5p- 3' isomiR	3' isomiR	22	-18.6	1
NM_001123671.1	156	ssa-miR-214-3-3p	canonical mature miRNA	23	-32.8	100
NM_001123671.1	156	ssa-miR-214-3-3p- 3' isomiR-1	3' isomiR	23	-32.8	100
NM_001123671.1	156	ssa-miR-214-3-3p- 3' isomiR-2	3' isomiR	23	-32.8	100
NM_001123678.1	1198	ssa-miR-221-3p	canonical mature miRNA	23	-25.4	895
NM_001123678.1	1198	ssa-miR-221-3p	canonical mature miRNA	23	-25.4	895
NM_001123678.1	1198	ssa-miR-221-3p- 3' isomiR	3' isomiR	23	-26	894
NM_001123678.1	1198	ssa-miR-221-3p- 3' length isomiR	3' length isomiR	24	-26.8	894
NM_001123678.1	1198	ssa-miR-455-1-2-3p	canonical mature miRNA	22	-24.8	358
NM_001123678.1	1198	ssa-miR-455-1-2-3p- 3' isomiR	3' isomiR	22	-24.8	359
NM_001123678.1	1198	ssa-miR-456-3p	canonical mature miRNA	22	-26.3	1
NM_001123678.1	1198	ssa-miR-456-3p- 3' isomiR -1	3' isomiR	22	-25.1	2
NM_001123678.1	1198	ssa-miR-456-3p- 3' isomiR -2	3' isomiR	22	-24.7	2
NM_001123680.1	645	ssa-miR-1338-3p	canonical mature miRNA	22	-18	1
NM_001123680.1	645	ssa-miR-1338-3p- 3' length isomiR	3' length isomiR	23	-18	1
NM_001123680.1	645	ssa-miR-140-5p	canonical mature miRNA	22	-20.7	66
NM_001123680.1	645	ssa-miR-140-5p- 3' isomiR	3' isomiR	22	-20.7	66
NM_001123680.1	645	ssa-miR-30b-3p	canonical mature miRNA	22	-19.9	63
NM_001123680.1	645	ssa-miR-30b-3p- 3' isomiR	3' isomiR	22	-19.9	63
NM_001123680.1	645	ssa-miR-30f-3p	canonical mature miRNA	22	-22.4	243
NM_001123680.1	645	ssa-miR-30f-3p	canonical mature miRNA	22	-18.6	63
NM_001123680.1	645	ssa-miR-30f-3p- 3' isomiR	3' isomiR	22	-22.4	243
NM_001123680.1	645	ssa-miR-30f-3p- 3' isomiR	3' isomiR	22	-18.6	63
NM_001123684.1	551	ssa-miR-125b-5p	canonical mature miRNA	23	-28.2	114
NM_001123684.1	551	ssa-miR-125b-5p- 3' isomiR	3' isomiR	23	-29.1	113
NM_001123684.1	551	ssa-miR-726-3p	canonical mature miRNA	22	-20.8	140
NM_001123684.1	551	ssa-miR-726-3p-3' isomiR	3' isomiR	22	-20.8	140
NM_001123687.1	1025	ssa-miR-30b-3p	canonical mature miRNA	22	-20.1	959
NM_001123687.1	1025	ssa-miR-30b-3p- 3' isomiR	3' isomiR	22	-19.4	958
NM_001123687.1	1025	ssa-miR-30f-3p	canonical mature miRNA	22	-19.4	959
NM_001123688.1	745	ssa-miR-novel-2-3p- 3' length isomiR	3' length isomiR	23	-18.4	655
NM_001123688.1	745	ssa-miR-novel-2-3p- 3' length isomiR	3' length isomiR	23	-18.4	655
NM_001123690.1	558	ssa-miR-181a-1-3p	canonical mature miRNA	22	-18.9	154
NM_001123690.1	558	ssa-miR-181a-1-3p- 3' isomiR	3' isomiR	22	-18.9	154
NM_001123690.1	558	ssa-miR-181a-3-3p	canonical mature miRNA	22	-23.1	152
NM_001123690.1	558	ssa-miR-181a-3-3p- 3' isomiR	3' isomiR	22	-23.1	152
NM_001123691.1	258	ssa-miR-7a-5p	canonical mature miRNA	23	-21.3	194
NM_001123691.1	258	ssa-miR-7a-5p- 3' length isomiR	3' length isomiR	24	-22.5	193
NM_001123692.1	337	ssa-miR-456-3p	canonical mature miRNA	22	-28.7	83
NM_001123692.1	337	ssa-miR-456-3p- 3' isomiR -1	3' isomiR	22	-28.2	83
NM_001123692.1	337	ssa-miR-456-3p- 3' isomiR -2	3' isomiR	22	-27.8	83
NM_001123699.1	870	ssa-miR-1338-3p	canonical mature miRNA	22	-21.4	55
NM_001123699.1	870	ssa-miR-1338-3p- 3' length isomiR	3' length isomiR	23	-22	55
NM_001123699.1	870	ssa-miR-140-5p	canonical mature miRNA	22	-21	724
NM_001123699.1	870	ssa-miR-140-5p- 3' isomiR	3' isomiR	22	-21	724
NM_001123699.1	870	ssa-miR-456-3p	canonical mature miRNA	22	-25	24
NM_001123699.1	870	ssa-miR-456-3p- 3' isomiR -1	3' isomiR	22	-24.4	50
NM_001123699.1	870	ssa-miR-456-3p- 3' isomiR -2	3' isomiR	22	-24.7	43
NM_001123702.2	461	ssa-miR-455-1-2-3p	canonical mature miRNA	22	-23	238
NM_001123702.2	461	ssa-miR-455-1-2-3p- 3' isomiR	3' isomiR	22	-24	238
NM_001123703.1	780	ssa-miR-455-1-2-3p	canonical mature miRNA	22	-23.3	303
NM_001123703.1	780	ssa-miR-455-1-2-3p- 3' isomiR	3' isomiR	22	-23.8	296
NM_001123708.1	2167	ssa-miR-8160-8161ab-5p	canonical mature miRNA	22	-18.1	1656
NM_001123708.1	2167	ssa-miR-8160-8161ab-5p- 3' isomiR	3' isomiR	22	-18.1	1656
NM_001123714.1	295	ssa-miR-338a-3p	canonical mature miRNA	23	-19	119
NM_001123714.1	295	ssa-miR-338a-3p	canonical mature miRNA	22	-19	119
NM_001123714.1	295	ssa-miR-338a-3p- 3' length isomiR	3' length isomiR	23	-19	119
NM_001123714.1	295	ssa-miR-454-5p	canonical mature miRNA	22	-21.2	99
NM_001123714.1	295	ssa-miR-454-5p- 3' isomiR	3' isomiR	22	-22.7	98
NM_001123714.1	295	ssa-miR-455-1-2-3p	canonical mature miRNA	22	-20.7	220
NM_001123714.1	295	ssa-miR-455-1-2-3p- 3' isomiR	3' isomiR	22	-20.7	220
NM_001123715.1	625	ssa-miR-1338-3p	canonical mature miRNA	22	-28.7	374
NM_001123715.1	625	ssa-miR-1338-3p- 3' length isomiR	3' length isomiR	23	-28.7	372
NM_001123717.1	362	ssa-miR-221-3p	canonical mature miRNA	23	-20.3	236
NM_001123717.1	362	ssa-miR-221-3p	canonical mature miRNA	23	-20.3	236
NM_001123717.1	362	ssa-miR-221-3p- 3' isomiR	3' isomiR	23	-20.3	236
NM_001123717.1	362	ssa-miR-221-3p- 3' length isomiR	3' length isomiR	24	-20.3	236
NM_001123718.1	250	ssa-miR-221-3p	canonical mature miRNA	23	-21.3	123
NM_001123718.1	250	ssa-miR-221-3p	canonical mature miRNA	23	-21.3	123
NM_001123718.1	250	ssa-miR-221-3p- 3' isomiR	3' isomiR	23	-21.3	123
NM_001123718.1	250	ssa-miR-221-3p- 3' length isomiR	3' length isomiR	24	-21.3	123
NM_001123719.1	102	ssa-miR-1338-3p	canonical mature miRNA	22	-20.5	10
NM_001123719.1	102	ssa-miR-1338-3p- 3' length isomiR	3' length isomiR	23	-20.5	10
NM_001123724.1	117	ssa-miR-8159-5p	canonical mature miRNA	24	-29.5	3
NM_001123724.1	117	ssa-miR-8159-5p- 3' isomiR	3' isomiR	24	-29.5	3
NM_001123725.1	478	ssa-miR-138-5p	canonical mature miRNA	23	-27.7	235
NM_001123725.1	478	ssa-miR-138-5p- 3' length isomiR	3' length isomiR	24	-27.7	235
NM_001123725.1	478	ssa-miR-7a-5p	canonical mature miRNA	23	-19	118
NM_001123725.1	478	ssa-miR-7a-5p- 3' length isomiR	3' length isomiR	24	-19	118
NM_001123725.1	478	ssa-miR-novel-2-3p	canonical mature miRNA	22	-24.4	262
NM_001123725.1	478	ssa-miR-novel-2-3p	canonical mature miRNA	22	-24.4	262
NM_001123725.1	478	ssa-miR-novel-2-3p- 3' length isomiR	3' length isomiR	23	-26.4	261
NM_001123725.1	478	ssa-miR-novel-2-3p- 3' length isomiR	3' length isomiR	23	-26.4	261
NM_001123726.1	478	ssa-miR-138-5p	canonical mature miRNA	23	-24	250
NM_001123726.1	478	ssa-miR-138-5p- 3' length isomiR	3' length isomiR	24	-24	250
NM_001123726.1	478	ssa-miR-7a-5p	canonical mature miRNA	23	-19	118
NM_001123726.1	478	ssa-miR-7a-5p- 3' length isomiR	3' length isomiR	24	-19	118
NM_001123726.1	478	ssa-miR-novel-2-3p	canonical mature miRNA	22	-24.4	263
NM_001123726.1	478	ssa-miR-novel-2-3p	canonical mature miRNA	22	-24.4	263
NM_001123726.1	478	ssa-miR-novel-2-3p- 3' length isomiR	3' length isomiR	23	-26.4	262
NM_001123726.1	478	ssa-miR-novel-2-3p- 3' length isomiR	3' length isomiR	23	-26.4	262
NM_001123727.1	490	ssa-miR-138-5p	canonical mature miRNA	23	-30.3	90
NM_001123727.1	490	ssa-miR-138-5p- 3' length isomiR	3' length isomiR	24	-31.6	89
NM_001123727.1	490	ssa-miR-730a-2-3p	canonical mature miRNA	22	-20.9	368
NM_001123727.1	490	ssa-miR-730a-2-3p- 3' length isomiR	3' length isomiR	23	-20.9	368
NM_001123730.1	346	ssa-miR-125b-5p	canonical mature miRNA	23	-26.6	82
NM_001123730.1	346	ssa-miR-125b-5p- 3' isomiR	3' isomiR	23	-26.1	82
NM_001126230.1	720	ssa-miR-30b-3p	canonical mature miRNA	22	-28	11
NM_001126230.1	720	ssa-miR-30b-3p- 3' isomiR	3' isomiR	22	-28.2	11
NM_001126230.1	720	ssa-miR-30f-3p	canonical mature miRNA	22	-21.5	11
NM_001126230.1	720	ssa-miR-30f-3p- 3' isomiR	3' isomiR	22	-21.7	11
NM_001128603.1	575	ssa-miR-7a-5p	canonical mature miRNA	23	-19.4	283
NM_001128603.1	575	ssa-miR-7a-5p- 3' length isomiR	3' length isomiR	24	-19.4	283
NM_001130856.1	106	ssa-miR-7a-5p	canonical mature miRNA	23	-21.4	39
NM_001130856.1	106	ssa-miR-7a-5p- 3' length isomiR	3' length isomiR	24	-21.6	28
NM_001136546.1	1141	ssa-let-7cd-3p- 3' isomiR	3' isomiR	22	-18.1	838
NM_001136546.1	1141	ssa-miR-30f-3p	canonical mature miRNA	22	-18.5	208
NM_001136546.1	1141	ssa-miR-30f-3p- 3' isomiR	3' isomiR	22	-18.5	208
NM_001136546.1	1141	ssa-miR-455-1-2-3p	canonical mature miRNA	22	-19.2	206
NM_001136546.1	1141	ssa-miR-455-1-2-3p- 3' isomiR	3' isomiR	22	-19.2	206
NM_001136550.1	730	ssa-miR-138-5p	canonical mature miRNA	23	-24	8
NM_001136550.1	730	ssa-miR-138-5p- 3' length isomiR	3' length isomiR	24	-24	8
NM_001136550.1	730	ssa-miR-19c-5p	canonical mature miRNA	23	-20.4	652
NM_001136550.1	730	ssa-miR-19c-5p- 3' isomiR	3' isomiR	23	-20.3	659
NM_001136550.1	730	ssa-miR-30b-3p	canonical mature miRNA	22	-19.5	606
NM_001136550.1	730	ssa-miR-30b-3p- 3' isomiR	3' isomiR	22	-19.5	606
NM_001136550.1	730	ssa-miR-458-3p	canonical mature miRNA	22	-20.8	174
NM_001136550.1	730	ssa-miR-458-3p- 3' isomiR	3' isomiR	22	-21	174
NM_001136550.1	730	ssa-miR-8160-8161ab-5p	canonical mature miRNA	22	-20.2	345
NM_001136550.1	730	ssa-miR-8160-8161ab-5p- 3' isomiR	3' isomiR	22	-21.7	344
NM_001136552.1	677	ssa-miR-8160-8161ab-5p	canonical mature miRNA	22	-19.5	172
NM_001136552.1	677	ssa-miR-8160-8161ab-5p- 3' isomiR	3' isomiR	22	-19.5	172
NM_001136553.1	737	ssa-miR-140-5p	canonical mature miRNA	22	-18.2	647
NM_001136553.1	737	ssa-miR-140-5p- 3' isomiR	3' isomiR	22	-18.2	647
NM_001136553.1	737	ssa-miR-30b-3p	canonical mature miRNA	22	-23.5	453
NM_001136553.1	737	ssa-miR-30b-3p- 3' isomiR	3' isomiR	22	-23.7	453
NM_001136553.1	737	ssa-miR-30f-3p	canonical mature miRNA	22	-20	453
NM_001136553.1	737	ssa-miR-30f-3p- 3' isomiR	3' isomiR	22	-20.2	453
NM_001136553.1	737	ssa-miR-726-3p	canonical mature miRNA	22	-18.1	44
NM_001136553.1	737	ssa-miR-726-3p-3' isomiR	3' isomiR	22	-19	43
NM_001136553.1	737	ssa-miR-novel-2-3p	canonical mature miRNA	22	-21.9	685
NM_001136553.1	737	ssa-miR-novel-2-3p	canonical mature miRNA	22	-21.9	685
NM_001136553.1	737	ssa-miR-novel-2-3p- 3' length isomiR	3' length isomiR	23	-21.9	685
NM_001136553.1	737	ssa-miR-novel-2-3p- 3' length isomiR	3' length isomiR	23	-21.9	685
NM_001139521.1	159	ssa-miR-143-3p	canonical mature miRNA	21	-18.5	5
NM_001139521.1	159	ssa-miR-143-3p- 3' length isomiR	3' length isomiR	22	-18.5	5
NM_001139528.1	143	ssa-miR-455-1-2-3p	canonical mature miRNA	22	-22.7	1
NM_001139528.1	143	ssa-miR-455-1-2-3p- 3' isomiR	3' isomiR	22	-22.7	1
NM_001139530.1	468	ssa-miR-338a-3p	canonical mature miRNA	23	-19.9	390
NM_001139530.1	468	ssa-miR-338a-3p	canonical mature miRNA	22	-19.5	390
NM_001139530.1	468	ssa-miR-338a-3p- 3' length isomiR	3' length isomiR	23	-20.1	390
NM_001139542.1	697	ssa-miR-30f-3p	canonical mature miRNA	22	-18.1	615
NM_001139542.1	697	ssa-miR-30f-3p- 3' isomiR	3' isomiR	22	-18.1	615
NM_001139543.1	733	ssa-miR-138-5p	canonical mature miRNA	23	-23.3	199
NM_001139543.1	733	ssa-miR-138-5p- 3' length isomiR	3' length isomiR	24	-23.8	196
NM_001139543.1	733	ssa-miR-30b-3p	canonical mature miRNA	22	-20.4	227
NM_001139543.1	733	ssa-miR-30b-3p- 3' isomiR	3' isomiR	22	-20.4	227
NM_001139543.1	733	ssa-miR-30f-3p	canonical mature miRNA	22	-22.6	227
NM_001139543.1	733	ssa-miR-30f-3p- 3' isomiR	3' isomiR	22	-22.6	227
NM_001139543.1	733	ssa-miR-462a-3p	canonical mature miRNA	22	-23.8	494
NM_001139543.1	733	ssa-miR-462a-3p- 3' isomiR	3' isomiR	22	-23.8	494
NM_001139543.1	733	ssa-miR-novel-17-3p	canonical mature miRNA	22	-19.5	670
NM_001139543.1	733	ssa-miR-novel-17-3p- 3' isomiR	3' isomiR	22	-20.3	669
NM_001139547.1	1043	ssa-miR-125b-5p	canonical mature miRNA	23	-23.1	478
NM_001139547.1	1043	ssa-miR-125b-5p- 3' isomiR	3' isomiR	23	-23.1	478
NM_001139547.1	1043	ssa-miR-30b-3p	canonical mature miRNA	22	-20.3	938
NM_001139547.1	1043	ssa-miR-30b-3p- 3' isomiR	3' isomiR	22	-20.3	938
NM_001139547.1	1043	ssa-miR-30f-3p	canonical mature miRNA	22	-19.3	938
NM_001139547.1	1043	ssa-miR-30f-3p- 3' isomiR	3' isomiR	22	-19.3	938
NM_001139550.1	1004	ssa-miR-730a-2-3p	canonical mature miRNA	22	-21	909
NM_001139550.1	1004	ssa-miR-730a-2-3p- 3' length isomiR	3' length isomiR	23	-21	909
NM_001139553.1	113	ssa-miR-30b-3p	canonical mature miRNA	22	-19	59
NM_001139553.1	113	ssa-miR-30b-3p- 3' isomiR	3' isomiR	22	-18.5	59
NM_001139553.1	113	ssa-miR-30f-3p	canonical mature miRNA	22	-20	59
NM_001139553.1	113	ssa-miR-30f-3p- 3' isomiR	3' isomiR	22	-19.5	59
NM_001139560.1	331	ssa-miR-214-5p	canonical mature miRNA	22	-26.7	126
NM_001139560.1	331	ssa-miR-214-5p- 3' isomiR	3' isomiR	22	-26.9	126
NM_001139565.1	334	ssa-miR-214-5p	canonical mature miRNA	22	-31	126
NM_001139565.1	334	ssa-miR-214-5p- 3' isomiR	3' isomiR	22	-31.2	126
NM_001139566.1	324	ssa-miR-200c-5p	canonical mature miRNA	22	-27.8	244
NM_001139566.1	324	ssa-miR-200c-5p- 3' isomiR	3' isomiR	22	-26.3	245
NM_001139570.1	134	ssa-miR-30b-3p	canonical mature miRNA	22	-18.7	2
NM_001139570.1	134	ssa-miR-30b-3p- 3' isomiR	3' isomiR	22	-18.7	2
NM_001139571.1	67	ssa-miR-184-3p	canonical mature miRNA	22	-23.8	4
NM_001139571.1	67	ssa-miR-184-3p- 3' isomiR	3' isomiR	22	-24.7	3
NM_001139573.1	363	ssa_let_7i_1_3p	canonical mature miRNA	22	-20	98
NM_001139573.1	363	ssa_let_7i_1_3p- 3' isomiR	3' isomiR	22	-19	98
NM_001139573.1	363	ssa_miR_451_5p	canonical mature miRNA	21	-18.3	243
NM_001139574.1	311	ssa-miR-181a-1-3p	canonical mature miRNA	22	-19.8	120
NM_001139574.1	311	ssa-miR-181a-1-3p- 3' isomiR	3' isomiR	22	-19.8	120
NM_001139574.1	311	ssa-miR-181a-3-3p	canonical mature miRNA	22	-19.5	121
NM_001139574.1	311	ssa-miR-181a-3-3p-iso-3p	3' isomiR	22	-19	115
NM_001139578.1	366	ssa-miR-8159-5p- 3' isomiR	3' isomiR	24	-18.5	293
NM_001139579.1	303	ssa-miR-novel-2-3p	canonical mature miRNA	22	-20.9	186
NM_001139579.1	303	ssa-miR-novel-2-3p	canonical mature miRNA	22	-20.9	186
NM_001139579.1	303	ssa-miR-novel-2-3p- 3' length isomiR	3' length isomiR	23	-20.9	186
NM_001139579.1	303	ssa-miR-novel-2-3p- 3' length isomiR	3' length isomiR	23	-20.9	186
NM_001139582.1	233	ssa-miR-1338-3p	canonical mature miRNA	22	-28.8	116
NM_001139582.1	233	ssa-miR-1338-3p- 3' length isomiR	3' length isomiR	23	-28.8	116
NM_001139584.1	385	ssa-miR-novel-9-3p	canonical mature miRNA	22	-22.9	144
NM_001139584.1	385	ssa-miR-novel-9-3p- 3' isomiR	3' isomiR	22	-23	140
NM_001139588.1	1199	ssa-miR-19c-5p	canonical mature miRNA	23	-28.2	896
NM_001139588.1	1199	ssa-miR-19c-5p	canonical mature miRNA	23	-24.2	866
NM_001139588.1	1199	ssa-miR-19c-5p- 3' isomiR	3' isomiR	23	-28.2	896
NM_001139588.1	1199	ssa-miR-19c-5p- 3' isomiR	3' isomiR	23	-23.7	872
NM_001139588.1	1199	ssa-miR-221-3p	canonical mature miRNA	23	-22.6	878
NM_001139588.1	1199	ssa-miR-221-3p	canonical mature miRNA	23	-22.3	828
NM_001139588.1	1199	ssa-miR-221-3p	canonical mature miRNA	23	-22.6	878
NM_001139588.1	1199	ssa-miR-221-3p	canonical mature miRNA	23	-22.3	828
NM_001139588.1	1199	ssa-miR-221-3p- 3' isomiR	3' isomiR	23	-22.3	828
NM_001139588.1	1199	ssa-miR-221-3p- 3' isomiR	3' isomiR	23	-21.9	889
NM_001139588.1	1199	ssa-miR-221-3p- 3' length isomiR	3' length isomiR	24	-25	888
NM_001139588.1	1199	ssa-miR-221-3p- 3' length isomiR	3' length isomiR	24	-23.3	822
NM_001139588.1	1199	ssa-miR-30b-3p	canonical mature miRNA	22	-23.2	1170
NM_001139588.1	1199	ssa-miR-30b-3p- 3' isomiR	3' isomiR	22	-22.5	1170
NM_001139588.1	1199	ssa-miR-30f-3p	canonical mature miRNA	22	-21.6	1170
NM_001139588.1	1199	ssa-miR-30f-3p- 3' isomiR	3' isomiR	22	-20.9	1170
NM_001139588.1	1199	ssa-miR-455-1-2-3p	canonical mature miRNA	22	-20.7	246
NM_001139588.1	1199	ssa-miR-455-1-2-3p- 3' isomiR	3' isomiR	22	-20.6	268
NM_001139588.1	1199	ssa-miR-novel-17-3p	canonical mature miRNA	22	-22	591
NM_001139588.1	1199	ssa-miR-novel-17-3p- 3' isomiR	3' isomiR	22	-22	591
NM_001139589.1	1282	ssa-miR-730a-2-3p	canonical mature miRNA	22	-23.7	360
NM_001139589.1	1282	ssa-miR-730a-2-3p- 3' length isomiR	3' length isomiR	23	-23.7	360
NM_001139590.1	481	ssa-miR-146a-3p	canonical mature miRNA	23	-20.6	55
NM_001139590.1	481	ssa-miR-146a-3p- 3' isomiR	3' isomiR	23	-20.4	77
NM_001139591.1	708	ssa-miR-140-5p	canonical mature miRNA	22	-21.5	327
NM_001139591.1	708	ssa-miR-140-5p- 3' isomiR	3' isomiR	22	-21.5	327
NM_001139593.1	1416	ssa-let-7cd-3p	canonical mature miRNA	22	-19.6	548
NM_001139593.1	1416	ssa-let-7cd-3p- 3' isomiR	3' isomiR	22	-19	555
NM_001139593.1	1416	ssa-miR-221-3p	canonical mature miRNA	23	-23.7	1161
NM_001139593.1	1416	ssa-miR-221-3p	canonical mature miRNA	23	-23.7	1161
NM_001139593.1	1416	ssa-miR-221-3p- 3' isomiR	3' isomiR	23	-22.7	1161
NM_001139593.1	1416	ssa-miR-221-3p- 3' length isomiR	3' length isomiR	24	-25.9	1160
NM_001139593.1	1416	ssa-miR-8159-5p	canonical mature miRNA	24	-24.4	417
NM_001139593.1	1416	ssa-miR-8159-5p- 3' isomiR	3' isomiR	24	-24.4	417
NM_001139596.1	299	ssa-miR-novel-5-5p	canonical mature miRNA	22	-18.6	234
NM_001139596.1	299	ssa-miR-novel-5-5p- 3' isomiR	3' isomiR	22	-18.6	234
NM_001139599.1	660	ssa-miR-1338-3p	canonical mature miRNA	22	-25.3	602
NM_001139599.1	660	ssa-miR-1338-3p- 3' length isomiR	3' length isomiR	23	-26.9	595
NM_001139599.1	660	ssa-miR-187-5p	canonical mature miRNA	24	-24.5	583
NM_001139599.1	660	ssa-miR-187-5p- 3' isomiR	3' isomiR	24	-24.5	583
NM_001139599.1	660	ssa-miR-454-5p	canonical mature miRNA	22	-22.5	132
NM_001139599.1	660	ssa-miR-454-5p- 3' isomiR	3' isomiR	22	-21.7	132
NM_001139599.1	660	ssa-miR-8160-8161ab-5p	canonical mature miRNA	22	-18.3	463
NM_001139599.1	660	ssa-miR-8160-8161ab-5p- 3' isomiR	3' isomiR	22	-18.3	463
NM_001139599.1	660	ssa-miR-novel-17-3p	canonical mature miRNA	22	-21.4	473
NM_001139599.1	660	ssa-miR-novel-17-3p- 3' isomiR	3' isomiR	22	-20.6	478
NM_001139601.1	616	ssa-miR-novel-17-3p	canonical mature miRNA	22	-18.9	317
NM_001139601.1	616	ssa-miR-novel-17-3p- 3' isomiR	3' isomiR	22	-19.7	321
NM_001139603.1	1721	ssa-miR-30b-3p	canonical mature miRNA	22	-21.7	781
NM_001139603.1	1721	ssa-miR-30b-3p- 3' isomiR	3' isomiR	22	-21.9	781
NM_001139603.1	1721	ssa-miR-30f-3p	canonical mature miRNA	22	-23.8	781
NM_001139603.1	1721	ssa-miR-30f-3p- 3' isomiR	3' isomiR	22	-24	781
NM_001139603.1	1721	ssa-miR-455-1-2-3p	canonical mature miRNA	22	-25.7	26
NM_001139603.1	1721	ssa-miR-455-1-2-3p	canonical mature miRNA	22	-20.8	776
NM_001139603.1	1721	ssa-miR-455-1-2-3p- 3' isomiR	3' isomiR	22	-26	19
NM_001139603.1	1721	ssa-miR-455-1-2-3p- 3' isomiR	3' isomiR	22	-20.8	776
NM_001139603.1	1721	ssa-miR-462a-3p	canonical mature miRNA	22	-21	843
NM_001139603.1	1721	ssa-miR-462a-3p	canonical mature miRNA	22	-19.2	1162
NM_001139603.1	1721	ssa-miR-462a-3p- 3' isomiR	3' isomiR	22	-21	843
NM_001139603.1	1721	ssa-miR-462a-3p- 3' isomiR	3' isomiR	22	-19.2	1162
NM_001139603.1	1721	ssa-miR-7a-5p	canonical mature miRNA	23	-28.4	1350
NM_001139603.1	1721	ssa-miR-7a-5p- 3' length isomiR	3' length isomiR	24	-28.5	1350
NM_001139603.1	1721	ssa-miR-novel-2-3p	canonical mature miRNA	22	-19.4	1120
NM_001139603.1	1721	ssa-miR-novel-2-3p	canonical mature miRNA	22	-19.4	1120
NM_001139603.1	1721	ssa-miR-novel-2-3p- 3' length isomiR	3' length isomiR	23	-20	1120
NM_001139603.1	1721	ssa-miR-novel-2-3p- 3' length isomiR	3' length isomiR	23	-20	1120
NM_001139604.1	471	ssa-miR-462a-3p	canonical mature miRNA	22	-19.2	99
NM_001139604.1	471	ssa-miR-462a-3p- 3' isomiR	3' isomiR	22	-19.2	99
NM_001139605.1	580	ssa-miR-30b-3p	canonical mature miRNA	22	-18.2	111
NM_001139605.1	580	ssa-miR-30b-3p- 3' isomiR	3' isomiR	22	-18.2	111
NM_001139610.1	989	ssa-let-7cd-3p	canonical mature miRNA	22	-21.9	644
NM_001139610.1	989	ssa-let-7cd-3p- 3' isomiR	3' isomiR	22	-21.9	644
NM_001139611.1	229	ssa-miR-338a-3p	canonical mature miRNA	23	-26.8	99
NM_001139611.1	229	ssa-miR-338a-3p	canonical mature miRNA	22	-26.3	99
NM_001139611.1	229	ssa-miR-338a-3p- 3' length isomiR	3' length isomiR	23	-26.9	99
NM_001139612.1	1764	ssa-let-7cd-3p	canonical mature miRNA	22	-22.3	1626
NM_001139612.1	1764	ssa-let-7cd-3p	canonical mature miRNA	22	-22.2	2
NM_001139612.1	1764	ssa-let-7cd-3p- 3' isomiR	3' isomiR	22	-22.3	1626
NM_001139612.1	1764	ssa-let-7cd-3p- 3' isomiR	3' isomiR	22	-21.6	8
NM_001139612.1	1764	ssa-miR-19c-5p	canonical mature miRNA	23	-29.1	1626
NM_001139612.1	1764	ssa-miR-19c-5p- 3' isomiR	3' isomiR	23	-28.4	1626
NM_001139612.1	1764	ssa-miR-214-5p	canonical mature miRNA	22	-23.8	254
NM_001139612.1	1764	ssa-miR-214-5p- 3' isomiR	3' isomiR	22	-25.4	253
NM_001139612.1	1764	ssa-miR-462a-3p	canonical mature miRNA	22	-20.4	429
NM_001139612.1	1764	ssa-miR-462a-3p- 3' isomiR	3' isomiR	22	-20.4	406
NM_001139612.1	1764	ssa-miR-novel-2-3p	canonical mature miRNA	22	-18.8	1214
NM_001139612.1	1764	ssa-miR-novel-2-3p	canonical mature miRNA	22	-18.8	1214
NM_001139612.1	1764	ssa-miR-novel-2-3p- 3' length isomiR	3' length isomiR	23	-18.8	1214
NM_001139612.1	1764	ssa-miR-novel-2-3p- 3' length isomiR	3' length isomiR	23	-18.8	1214
NM_001139613.1	1437	ssa-miR-30b-3p	canonical mature miRNA	22	-18.9	1062
NM_001139613.1	1437	ssa-miR-30b-3p- 3' isomiR	3' isomiR	22	-18.9	1062
NM_001139613.1	1437	ssa-miR-30f-3p	canonical mature miRNA	22	-18.3	1062
NM_001139613.1	1437	ssa-miR-30f-3p- 3' isomiR	3' isomiR	22	-18.3	1062
NM_001139613.1	1437	ssa-miR-455-1-2-3p	canonical mature miRNA	22	-23.8	16
NM_001139613.1	1437	ssa-miR-455-1-2-3p- 3' isomiR	3' isomiR	22	-23.8	16
NM_001139613.1	1437	ssa-miR-novel-2-3p	canonical mature miRNA	22	-18.7	471
NM_001139613.1	1437	ssa-miR-novel-2-3p	canonical mature miRNA	22	-18.7	471
NM_001139613.1	1437	ssa-miR-novel-2-3p- 3' length isomiR	3' length isomiR	23	-20.1	470
NM_001139613.1	1437	ssa-miR-novel-2-3p- 3' length isomiR	3' length isomiR	23	-20.1	470
NM_001139614.1	723	ssa-miR-221-3p	canonical mature miRNA	23	-19.9	136
NM_001139614.1	723	ssa-miR-221-3p	canonical mature miRNA	23	-19.9	136
NM_001139614.1	723	ssa-miR-221-3p- 3' isomiR	3' isomiR	23	-19.2	136
NM_001139614.1	723	ssa-miR-221-3p- 3' length isomiR	3' length isomiR	24	-22.3	135
NM_001139620.1	533	ssa-miR-30b-3p	canonical mature miRNA	22	-20.9	65
NM_001139620.1	533	ssa-miR-30b-3p- 3' isomiR	3' isomiR	22	-20.9	75
NM_001139621.1	925	ssa-miR-1338-3p	canonical mature miRNA	22	-23.1	379
NM_001139621.1	925	ssa-miR-1338-3p- 3' length isomiR	3' length isomiR	23	-23.1	379
NM_001139624.1	405	ssa-miR-221-3p	canonical mature miRNA	23	-22.2	140
NM_001139624.1	405	ssa-miR-221-3p	canonical mature miRNA	23	-22.2	140
NM_001139624.1	405	ssa-miR-221-3p- 3' isomiR	3' isomiR	23	-21.9	146
NM_001139624.1	405	ssa-miR-221-3p- 3' length isomiR	3' length isomiR	24	-23.4	140
NM_001139626.1	478	ssa-let-7cd-3p	canonical mature miRNA	22	-21.5	385
NM_001139626.1	478	ssa-let-7cd-3p- 3' isomiR	3' isomiR	22	-21.5	385
NM_001139626.1	478	ssa-miR-1338-3p	canonical mature miRNA	22	-19.2	227
NM_001139626.1	478	ssa-miR-1338-3p- 3' length isomiR	3' length isomiR	23	-19.2	227
NM_001139629.1	645	ssa-miR-187-5p	canonical mature miRNA	24	-25.7	155
NM_001139629.1	645	ssa-miR-187-5p- 3' isomiR	3' isomiR	24	-25.9	152
NM_001139631.1	682	ssa-miR-462a-3p	canonical mature miRNA	22	-21.8	4
NM_001139631.1	682	ssa-miR-462a-3p- 3' isomiR	3' isomiR	22	-21.8	4
NM_001139631.1	682	ssa-miR-7a-5p	canonical mature miRNA	23	-21.9	419
NM_001139631.1	682	ssa-miR-7a-5p- 3' length isomiR	3' length isomiR	24	-22	416
NM_001139632.1	1122	ssa-miR-214-5p	canonical mature miRNA	22	-26.4	208
NM_001139632.1	1122	ssa-miR-214-5p- 3' isomiR	3' isomiR	22	-24.7	209
NM_001139632.1	1122	ssa-miR-30b-3p	canonical mature miRNA	22	-18.8	1101
NM_001139632.1	1122	ssa-miR-30b-3p- 3' isomiR	3' isomiR	22	-20.1	1095
NM_001139632.1	1122	ssa-miR-30f-3p- 3' isomiR	3' isomiR	22	-18.7	1095
NM_001139632.1	1122	ssa-miR-456-3p	canonical mature miRNA	22	-29.1	169
NM_001139632.1	1122	ssa-miR-456-3p- 3' isomiR -1	3' isomiR	22	-29.1	169
NM_001139632.1	1122	ssa-miR-456-3p- 3' isomiR -2	3' isomiR	22	-29.2	156
NM_001139632.1	1122	ssa-miR-8159-5p	canonical mature miRNA	24	-24.4	227
NM_001139632.1	1122	ssa-miR-8159-5p- 3' isomiR	3' isomiR	24	-24.4	227
NM_001139636.1	702	ssa-miR-338a-3p	canonical mature miRNA	23	-21.5	166
NM_001139636.1	702	ssa-miR-338a-3p	canonical mature miRNA	22	-21.5	166
NM_001139636.1	702	ssa-miR-338a-3p- 3' length isomiR	3' length isomiR	23	-21.5	166
NM_001139636.1	702	ssa-miR-7a-5p	canonical mature miRNA	23	-21.1	40
NM_001139636.1	702	ssa-miR-7a-5p- 3' length isomiR	3' length isomiR	24	-21.1	40
NM_001139637.1	748	ssa-miR-8160-8161ab-5p	canonical mature miRNA	22	-21.1	146
NM_001139637.1	748	ssa-miR-8160-8161ab-5p- 3' isomiR	3' isomiR	22	-20.1	146
NM_001139639.1	1303	ssa-miR-140-5p	canonical mature miRNA	22	-23.1	1001
NM_001139639.1	1303	ssa-miR-140-5p- 3' isomiR	3' isomiR	22	-23.1	1001
NM_001139639.1	1303	ssa-miR-30b-3p	canonical mature miRNA	22	-26.4	325
NM_001139639.1	1303	ssa-miR-30b-3p- 3' isomiR	3' isomiR	22	-25.1	327
NM_001139639.1	1303	ssa-miR-30f-3p	canonical mature miRNA	22	-24.4	325
NM_001139639.1	1303	ssa-miR-30f-3p- 3' isomiR	3' isomiR	22	-23.1	327
NM_001139640.1	307	ssa-miR-143-3p	canonical mature miRNA	21	-18.1	9
NM_001139640.1	307	ssa-miR-143-3p- 3' length isomiR	3' length isomiR	22	-18.1	9
NM_001139645.1	447	ssa-miR-338a-3p	canonical mature miRNA	23	-25.6	57
NM_001139645.1	447	ssa-miR-338a-3p	canonical mature miRNA	22	-25.6	57
NM_001139645.1	447	ssa-miR-338a-3p- 3' length isomiR	3' length isomiR	23	-25.6	57
NM_001139645.1	447	ssa-miR-8159-5p	canonical mature miRNA	24	-18.1	304
NM_001139645.1	447	ssa-miR-8159-5p- 3' isomiR	3' isomiR	24	-18.2	304
NM_001139646.1	795	ssa-miR-146a-3p	canonical mature miRNA	23	-18.4	160
NM_001139646.1	795	ssa-miR-146a-3p- 3' isomiR	3' isomiR	23	-18.4	160
NM_001139648.1	1089	ssa-miR-214-3-3p	canonical mature miRNA	23	-22.1	353
NM_001139648.1	1089	ssa-miR-214-3-3p- 3' isomiR-1	3' isomiR	23	-23	352
NM_001139648.1	1089	ssa-miR-214-3-3p- 3' isomiR-2	3' isomiR	23	-21.4	353
NM_001139648.1	1089	ssa-miR-338a-3p	canonical mature miRNA	23	-25.6	697
NM_001139648.1	1089	ssa-miR-338a-3p	canonical mature miRNA	22	-25.6	697
NM_001139648.1	1089	ssa-miR-338a-3p- 3' length isomiR	3' length isomiR	23	-25.6	697
NM_001139648.1	1089	ssa-miR-8159-5p	canonical mature miRNA	24	-18.1	944
NM_001139648.1	1089	ssa-miR-8159-5p- 3' isomiR	3' isomiR	24	-18.2	944
NM_001139650.1	1194	ssa-miR-214-3-3p	canonical mature miRNA	23	-20.8	472
NM_001139650.1	1194	ssa-miR-214-3-3p- 3' isomiR-1	3' isomiR	23	-20.8	472
NM_001139650.1	1194	ssa-miR-214-3-3p- 3' isomiR-2	3' isomiR	23	-20.9	460
NM_001139650.1	1194	ssa-miR-221-3p	canonical mature miRNA	23	-18.8	159
NM_001139650.1	1194	ssa-miR-221-3p	canonical mature miRNA	23	-18.8	159
NM_001139650.1	1194	ssa-miR-221-3p- 3' isomiR	3' isomiR	23	-18.8	159
NM_001139650.1	1194	ssa-miR-221-3p- 3' length isomiR	3' length isomiR	24	-18.8	159
NM_001139652.1	553	ssa-miR-140-5p	canonical mature miRNA	22	-21.3	322
NM_001139652.1	553	ssa-miR-140-5p- 3' isomiR	3' isomiR	22	-21.3	322
NM_001139654.1	804	ssa-miR-140-5p	canonical mature miRNA	22	-25	260
NM_001139654.1	804	ssa-miR-140-5p- 3' isomiR	3' isomiR	22	-25	260
NM_001139654.1	804	ssa-miR-214-3-3p	canonical mature miRNA	23	-20.4	120
NM_001139654.1	804	ssa-miR-214-3-3p- 3' isomiR-1	3' isomiR	23	-20.4	120
NM_001139654.1	804	ssa-miR-214-3-3p- 3' isomiR-2	3' isomiR	23	-20.4	120
NM_001139654.1	804	ssa-miR-214-5p	canonical mature miRNA	22	-23.9	187
NM_001139654.1	804	ssa-miR-214-5p- 3' isomiR	3' isomiR	22	-23.9	187
NM_001139655.1	885	ssa-miR-214-3-3p	canonical mature miRNA	23	-21.4	773
NM_001139655.1	885	ssa-miR-214-3-3p- 3' isomiR-1	3' isomiR	23	-21.9	772
NM_001139655.1	885	ssa-miR-214-3-3p- 3' isomiR-2	3' isomiR	23	-21.1	773
NM_001139655.1	885	ssa-miR-30b-3p	canonical mature miRNA	22	-18.4	550
NM_001139655.1	885	ssa-miR-30b-3p- 3' isomiR	3' isomiR	22	-18.5	550
NM_001139655.1	885	ssa-miR-30f-3p	canonical mature miRNA	22	-21.2	554
NM_001139655.1	885	ssa-miR-30f-3p- 3' isomiR	3' isomiR	22	-21.2	554
NM_001139655.1	885	ssa-miR-458-3p	canonical mature miRNA	22	-20.4	19
NM_001139655.1	885	ssa-miR-458-3p- 3' isomiR	3' isomiR	22	-20.5	12
NM_001139657.1	2218	ssa-miR-221-3p	canonical mature miRNA	23	-22.2	1100
NM_001139657.1	2218	ssa-miR-221-3p	canonical mature miRNA	23	-22.2	1100
NM_001139657.1	2218	ssa-miR-221-3p- 3' isomiR	3' isomiR	23	-22.2	1100
NM_001139657.1	2218	ssa-miR-221-3p- 3' length isomiR	3' length isomiR	24	-22.2	1100
NM_001139657.1	2218	ssa-miR-462a-3p	canonical mature miRNA	22	-23.3	80
NM_001139657.1	2218	ssa-miR-462a-3p	canonical mature miRNA	22	-18	626
NM_001139657.1	2218	ssa-miR-462a-3p- 3' isomiR	3' isomiR	22	-23.3	80
NM_001139657.1	2218	ssa-miR-462a-3p- 3' isomiR	3' isomiR	22	-18	626
NM_001139657.1	2218	ssa-miR-730a-2-3p	canonical mature miRNA	22	-25.4	819
NM_001139657.1	2218	ssa-miR-730a-2-3p- 3' length isomiR	3' length isomiR	23	-26.9	818
NM_001139657.1	2218	ssa-miR-7a-5p	canonical mature miRNA	23	-19.8	1432
NM_001139657.1	2218	ssa-miR-7a-5p- 3' length isomiR	3' length isomiR	24	-19.8	1432
NM_001139657.1	2218	ssa-miR-novel-5-5p	canonical mature miRNA	22	-22.4	1457
NM_001139657.1	2218	ssa-miR-novel-5-5p- 3' isomiR	3' isomiR	22	-22.4	1457
NM_001139661.1	708	ssa-miR-456-3p	canonical mature miRNA	22	-25.5	243
NM_001139661.1	708	ssa-miR-456-3p- 3' isomiR -1	3' isomiR	22	-24.3	244
NM_001139661.1	708	ssa-miR-456-3p- 3' isomiR -2	3' isomiR	22	-23.9	244
NM_001139662.1	685	ssa-miR-143-3p	canonical mature miRNA	21	-18.3	259
NM_001139662.1	685	ssa-miR-143-3p- 3' length isomiR	3' length isomiR	22	-19.9	241
NM_001139662.1	685	ssa-miR-146a-3p	canonical mature miRNA	23	-21.1	132
NM_001139662.1	685	ssa-miR-146a-3p	canonical mature miRNA	23	-20.2	34
NM_001139662.1	685	ssa-miR-146a-3p- 3' isomiR	3' isomiR	23	-21.8	131
NM_001139662.1	685	ssa-miR-19c-5p	canonical mature miRNA	23	-22.8	103
NM_001139662.1	685	ssa-miR-19c-5p- 3' isomiR	3' isomiR	23	-23.6	102
NM_001139663.1	333	ssa-miR-187-5p	canonical mature miRNA	24	-20.3	210
NM_001139663.1	333	ssa-miR-187-5p- 3' isomiR	3' isomiR	24	-19.8	209
NM_001139663.1	333	ssa-miR-455-1-2-3p	canonical mature miRNA	22	-22.1	39
NM_001139663.1	333	ssa-miR-455-1-2-3p- 3' isomiR	3' isomiR	22	-20.7	40
NM_001139665.1	772	ssa-miR-138-5p	canonical mature miRNA	23	-30.5	120
NM_001139665.1	772	ssa-miR-138-5p- 3' length isomiR	3' length isomiR	24	-30.7	117
NM_001139666.1	811	ssa-miR-455-1-2-3p	canonical mature miRNA	22	-34.5	54
NM_001139666.1	811	ssa-miR-455-1-2-3p- 3' isomiR	3' isomiR	22	-33.5	55
NM_001139667.1	1066	ssa-miR-456-3p	canonical mature miRNA	22	-22.2	247
NM_001139667.1	1066	ssa-miR-456-3p- 3' isomiR -1	3' isomiR	22	-22.4	248
NM_001139667.1	1066	ssa-miR-456-3p- 3' isomiR -2	3' isomiR	22	-23.4	248
NM_001139667.1	1066	ssa-miR-462a-3p	canonical mature miRNA	22	-25.5	3
NM_001139667.1	1066	ssa-miR-462a-3p	canonical mature miRNA	22	-22	187
NM_001139667.1	1066	ssa-miR-462a-3p- 3' isomiR	3' isomiR	22	-25.5	3
NM_001139667.1	1066	ssa-miR-462a-3p- 3' isomiR	3' isomiR	22	-22	187
NM_001139667.1	1066	ssa-miR-7a-5p	canonical mature miRNA	23	-19.1	228
NM_001139667.1	1066	ssa-miR-7a-5p- 3' length isomiR	3' length isomiR	24	-19.1	228
NM_001139668.1	204	ssa-miR-8158-3p	canonical mature miRNA	23	-20.3	166
NM_001139668.1	204	ssa-miR-8158-3p-iso- 3' isomiR-1	3' isomiR	23	-20.3	166
NM_001139668.1	204	ssa-miR-8158-3p-iso- 3' isomiR-2	3' isomiR	23	-20.3	165
NM_001139669.1	407	ssa-let-7cd-3p	canonical mature miRNA	22	-19.4	322
NM_001139669.1	407	ssa-let-7cd-3p- 3' isomiR	3' isomiR	22	-19.4	322
NM_001139670.1	845	ssa-let-7cd-3p	canonical mature miRNA	22	-19.7	470
NM_001139670.1	845	ssa-let-7cd-3p- 3' isomiR	3' isomiR	22	-18.6	470
NM_001139670.1	845	ssa-miR-214-5p	canonical mature miRNA	22	-22.7	62
NM_001139670.1	845	ssa-miR-214-5p- 3' isomiR	3' isomiR	22	-24.1	63
NM_001139671.1	571	ssa-miR-30b-3p- 3' isomiR	3' isomiR	22	-18.5	43
NM_001139671.1	571	ssa-miR-30f-3p	canonical mature miRNA	22	-19.8	37
NM_001139671.1	571	ssa-miR-30f-3p- 3' isomiR	3' isomiR	22	-20.7	43
NM_001139671.1	571	ssa-miR-8159-5p	canonical mature miRNA	24	-18.1	185
NM_001139671.1	571	ssa-miR-8159-5p- 3' isomiR	3' isomiR	24	-18.1	185
NM_001139673.1	1791	ssa-miR-454-5p	canonical mature miRNA	22	-23.3	741
NM_001139673.1	1791	ssa-miR-454-5p	canonical mature miRNA	22	-18.7	283
NM_001139673.1	1791	ssa-miR-454-5p- 3' isomiR	3' isomiR	22	-23.3	741
NM_001139673.1	1791	ssa-miR-454-5p- 3' isomiR	3' isomiR	22	-18.7	277
NM_001139674.1	761	ssa-miR-143-3p	canonical mature miRNA	21	-22.1	280
NM_001139674.1	761	ssa-miR-143-3p- 3' length isomiR	3' length isomiR	22	-22.1	280
NM_001139679.1	1449	ssa-miR-8159-5p	canonical mature miRNA	24	-20.4	65
NM_001139679.1	1449	ssa-miR-8159-5p- 3' isomiR	3' isomiR	24	-20.4	65
NM_001139679.1	1449	ssa-miR-novel-17-3p	canonical mature miRNA	22	-19.4	737
NM_001139679.1	1449	ssa-miR-novel-17-3p- 3' isomiR	3' isomiR	22	-19.4	737
NM_001139683.1	1214	ssa-let-7cd-3p	canonical mature miRNA	22	-19.1	354
NM_001139683.1	1214	ssa-let-7cd-3p- 3' isomiR	3' isomiR	22	-19.1	354
NM_001139683.1	1214	ssa-miR-30b-3p	canonical mature miRNA	22	-19.3	215
NM_001139683.1	1214	ssa-miR-30b-3p- 3' isomiR	3' isomiR	22	-19.8	213
NM_001139683.1	1214	ssa-miR-30f-3p- 3' isomiR	3' isomiR	22	-18.4	213
NM_001139683.1	1214	ssa-miR-462a-3p	canonical mature miRNA	22	-22.1	662
NM_001139683.1	1214	ssa-miR-462a-3p- 3' isomiR	3' isomiR	22	-23	657
NM_001139684.1	840	ssa-miR-200c-5p	canonical mature miRNA	22	-18	272
NM_001139685.1	682	ssa-miR-187-5p	canonical mature miRNA	24	-22.3	213
NM_001139685.1	682	ssa-miR-187-5p- 3' isomiR	3' isomiR	24	-23.1	212
NM_001139685.1	682	ssa-miR-221-3p	canonical mature miRNA	23	-22.6	552
NM_001139685.1	682	ssa-miR-221-3p	canonical mature miRNA	23	-22.6	552
NM_001139685.1	682	ssa-miR-221-3p- 3' isomiR	3' isomiR	23	-22.6	552
NM_001139685.1	682	ssa-miR-221-3p- 3' length isomiR	3' length isomiR	24	-22.6	552
NM_001139688.1	776	ssa-miR-125a-2-3-3p	canonical mature miRNA	22	-26.5	297
NM_001139688.1	776	ssa-miR-125a-2-3-3p- 3' isomiR	3' isomiR	22	-25.3	292
NM_001139688.1	776	ssa-miR-novel-2-3p	canonical mature miRNA	22	-20.2	546
NM_001139688.1	776	ssa-miR-novel-2-3p	canonical mature miRNA	22	-20.2	546
NM_001139688.1	776	ssa-miR-novel-2-3p- 3' length isomiR	3' length isomiR	23	-20.5	545
NM_001139688.1	776	ssa-miR-novel-2-3p- 3' length isomiR	3' length isomiR	23	-20.5	545
NM_001139688.1	776	ssa-miR-novel-5-5p	canonical mature miRNA	22	-21.4	257
NM_001139688.1	776	ssa-miR-novel-5-5p- 3' isomiR	3' isomiR	22	-21.4	257
NM_001139694.1	872	ssa-miR-30b-3p	canonical mature miRNA	22	-24.2	106
NM_001139694.1	872	ssa-miR-30b-3p- 3' isomiR	3' isomiR	22	-24.2	106
NM_001139694.1	872	ssa-miR-30f-3p	canonical mature miRNA	22	-27.2	106
NM_001139694.1	872	ssa-miR-30f-3p- 3' isomiR	3' isomiR	22	-27.6	96
NM_001139695.1	250	ssa-miR-214-3-3p	canonical mature miRNA	23	-21.6	4
NM_001139695.1	250	ssa-miR-214-3-3p- 3' isomiR-1	3' isomiR	23	-21.3	31
NM_001139695.1	250	ssa-miR-214-3-3p- 3' isomiR-2	3' isomiR	23	-21.3	31
NM_001139697.1	112	ssa-miR-30b-3p	canonical mature miRNA	22	-22.1	57
NM_001139697.1	112	ssa-miR-30b-3p- 3' isomiR	3' isomiR	22	-22.1	57
NM_001139701.1	919	ssa-miR-1338-3p	canonical mature miRNA	22	-20.5	257
NM_001139701.1	919	ssa-miR-1338-3p- 3' length isomiR	3' length isomiR	23	-21.9	256
NM_001139701.1	919	ssa-miR-730a-2-3p	canonical mature miRNA	22	-18.1	298
NM_001139701.1	919	ssa-miR-730a-2-3p- 3' length isomiR	3' length isomiR	23	-18.1	298
NM_001139702.1	575	ssa-miR-novel-2-3p	canonical mature miRNA	22	-21.6	35
NM_001139702.1	575	ssa-miR-novel-2-3p	canonical mature miRNA	22	-21.6	35
NM_001139702.1	575	ssa-miR-novel-2-3p- 3' length isomiR	3' length isomiR	23	-22.6	36
NM_001139702.1	575	ssa-miR-novel-2-3p- 3' length isomiR	3' length isomiR	23	-22.6	36
NM_001139705.1	1212	ssa-miR-730a-2-3p	canonical mature miRNA	22	-26.9	1072
NM_001139705.1	1212	ssa-miR-730a-2-3p- 3' length isomiR	3' length isomiR	23	-27.3	1071
NM_001139706.1	601	ssa-miR-138-5p	canonical mature miRNA	23	-30.1	339
NM_001139706.1	601	ssa-miR-138-5p- 3' length isomiR	3' length isomiR	24	-30.7	339
NM_001139712.1	277	ssa-miR-214-3-3p	canonical mature miRNA	23	-32.2	96
NM_001139712.1	277	ssa-miR-214-3-3p- 3' isomiR-1	3' isomiR	23	-32.2	96
NM_001139712.1	277	ssa-miR-214-3-3p- 3' isomiR-2	3' isomiR	23	-32.2	96
NM_001139712.1	277	ssa-miR-8159-5p	canonical mature miRNA	24	-25.7	185
NM_001139712.1	277	ssa-miR-8159-5p	canonical mature miRNA	24	-21.9	136
NM_001139712.1	277	ssa-miR-8159-5p- 3' isomiR	3' isomiR	24	-25.7	185
NM_001139712.1	277	ssa-miR-8159-5p- 3' isomiR	3' isomiR	24	-22.1	136
NM_001139713.1	608	ssa-let-7cd-3p	canonical mature miRNA	22	-22.7	160
NM_001139713.1	608	ssa-let-7cd-3p- 3' isomiR	3' isomiR	22	-22.7	160
NM_001139713.1	608	ssa-miR-214-3-3p	canonical mature miRNA	23	-22.8	436
NM_001139713.1	608	ssa-miR-214-3-3p- 3' isomiR-1	3' isomiR	23	-23.3	434
NM_001139713.1	608	ssa-miR-214-3-3p- 3' isomiR-2	3' isomiR	23	-22.8	436
NM_001139714.1	1003	ssa-miR-187-5p	canonical mature miRNA	24	-24.8	865
NM_001139714.1	1003	ssa-miR-187-5p- 3' isomiR	3' isomiR	24	-24.8	865
NM_001139717.1	527	ssa-miR-187-5p	canonical mature miRNA	24	-26.9	403
NM_001139717.1	527	ssa-miR-187-5p- 3' isomiR	3' isomiR	24	-26.9	403
NM_001139717.1	527	ssa-miR-214-3-3p	canonical mature miRNA	23	-23.3	466
NM_001139717.1	527	ssa-miR-214-3-3p- 3' isomiR-1	3' isomiR	23	-23.3	466
NM_001139717.1	527	ssa-miR-214-3-3p- 3' isomiR-2	3' isomiR	23	-23.3	466
NM_001139719.1	589	ssa-let-7cd-3p	canonical mature miRNA	22	-18.5	265
NM_001139719.1	589	ssa-miR-214-5p	canonical mature miRNA	22	-26.5	483
NM_001139719.1	589	ssa-miR-214-5p- 3' isomiR	3' isomiR	22	-26.7	483
NM_001139720.1	572	ssa-miR-214-5p	canonical mature miRNA	22	-26.2	463
NM_001139720.1	572	ssa-miR-214-5p- 3' isomiR	3' isomiR	22	-25.5	470
NM_001139720.1	572	ssa-miR-30f-3p	canonical mature miRNA	22	-18	502
NM_001139720.1	572	ssa-miR-30f-3p- 3' isomiR	3' isomiR	22	-18.1	499
NM_001139723.1	1206	ssa-miR-146a-3p	canonical mature miRNA	23	-23	837
NM_001139723.1	1206	ssa-miR-146a-3p- 3' isomiR	3' isomiR	23	-20.1	838
NM_001139723.1	1206	ssa-miR-214-3-3p	canonical mature miRNA	23	-27.3	600
NM_001139723.1	1206	ssa-miR-214-3-3p- 3' isomiR-1	3' isomiR	23	-27.3	600
NM_001139723.1	1206	ssa-miR-214-3-3p- 3' isomiR-2	3' isomiR	23	-27.3	600
NM_001139723.1	1206	ssa-miR-456-3p	canonical mature miRNA	22	-22.4	478
NM_001139723.1	1206	ssa-miR-456-3p- 3' isomiR -1	3' isomiR	22	-22.2	481
NM_001139723.1	1206	ssa-miR-456-3p- 3' isomiR -2	3' isomiR	22	-23	481
NM_001139723.1	1206	ssa-miR-novel-2-3p	canonical mature miRNA	22	-24.5	828
NM_001139723.1	1206	ssa-miR-novel-2-3p	canonical mature miRNA	22	-24.5	828
NM_001139723.1	1206	ssa-miR-novel-2-3p- 3' length isomiR	3' length isomiR	23	-25	825
NM_001139723.1	1206	ssa-miR-novel-2-3p- 3' length isomiR	3' length isomiR	23	-18.5	746
NM_001139723.1	1206	ssa-miR-novel-2-3p- 3' length isomiR	3' length isomiR	23	-25	825
NM_001139723.1	1206	ssa-miR-novel-2-3p- 3' length isomiR	3' length isomiR	23	-18.5	746
NM_001139724.1	313	ssa-miR-8160-8161ab-5p	canonical mature miRNA	22	-23.6	106
NM_001139724.1	313	ssa-miR-8160-8161ab-5p- 3' isomiR	3' isomiR	22	-24.6	112
NM_001139727.1	741	ssa-miR-1338-3p	canonical mature miRNA	22	-18.1	96
NM_001139727.1	741	ssa-miR-1338-3p- 3' length isomiR	3' length isomiR	23	-18.1	96
NM_001139727.1	741	ssa-miR-462a-3p	canonical mature miRNA	22	-22.4	48
NM_001139727.1	741	ssa-miR-462a-3p- 3' isomiR	3' isomiR	22	-22.5	48
NM_001139728.1	438	ssa-miR-338a-3p	canonical mature miRNA	23	-18.2	301
NM_001139728.1	438	ssa-miR-338a-3p- 3' length isomiR	3' length isomiR	23	-18.4	301
NM_001139729.1	209	ssa-miR-456-3p	canonical mature miRNA	22	-22.3	1
NM_001139729.1	209	ssa-miR-456-3p- 3' isomiR -1	3' isomiR	22	-22.3	1
NM_001139729.1	209	ssa-miR-456-3p- 3' isomiR -2	3' isomiR	22	-22.3	1
NM_001139731.1	481	ssa-miR-338a-3p	canonical mature miRNA	23	-19.6	439
NM_001139731.1	481	ssa-miR-338a-3p	canonical mature miRNA	22	-19.6	439
NM_001139731.1	481	ssa-miR-338a-3p- 3' length isomiR	3' length isomiR	23	-19.6	439
NM_001139731.1	481	ssa-miR-462a-3p	canonical mature miRNA	22	-24.5	314
NM_001139731.1	481	ssa-miR-462a-3p- 3' isomiR	3' isomiR	22	-24.5	314
NM_001139738.1	38	ssa-miR-455-1-2-3p	canonical mature miRNA	22	-18.1	1
NM_001139738.1	38	ssa-miR-455-1-2-3p- 3' isomiR	3' isomiR	22	-18.1	1
NM_001139739.1	460	ssa-miR-214-3-3p	canonical mature miRNA	23	-19.1	346
NM_001139739.1	460	ssa-miR-462a-3p	canonical mature miRNA	22	-25.9	199
NM_001139739.1	460	ssa-miR-462a-3p- 3' isomiR	3' isomiR	22	-25.9	199
NM_001139740.1	649	ssa-miR-456-3p	canonical mature miRNA	22	-25.2	59
NM_001139740.1	649	ssa-miR-456-3p- 3' isomiR -1	3' isomiR	22	-24	60
NM_001139740.1	649	ssa-miR-456-3p- 3' isomiR -2	3' isomiR	22	-23.6	60
NM_001139741.1	624	ssa-miR-214-3-3p	canonical mature miRNA	23	-27.8	379
NM_001139741.1	624	ssa-miR-214-3-3p- 3' isomiR-1	3' isomiR	23	-27.8	379
NM_001139741.1	624	ssa-miR-214-3-3p- 3' isomiR-2	3' isomiR	23	-27.8	379
NM_001139741.1	624	ssa-miR-456-3p	canonical mature miRNA	22	-23	64
NM_001139741.1	624	ssa-miR-456-3p- 3' isomiR -1	3' isomiR	22	-22	65
NM_001139741.1	624	ssa-miR-456-3p- 3' isomiR -2	3' isomiR	22	-21.6	65
NM_001139742.1	275	ssa-miR-214-3-3p	canonical mature miRNA	23	-19.8	149
NM_001139742.1	275	ssa-miR-214-3-3p- 3' isomiR-1	3' isomiR	23	-19.8	149
NM_001139742.1	275	ssa-miR-214-3-3p- 3' isomiR-2	3' isomiR	23	-20	173
NM_001139742.1	275	ssa-miR-455-1-2-3p	canonical mature miRNA	22	-22.2	219
NM_001139742.1	275	ssa-miR-455-1-2-3p- 3' isomiR	3' isomiR	22	-22.2	219
NM_001139745.1	898	ssa_miR_451_5p	canonical mature miRNA	21	-19.5	415
NM_001139745.1	898	ssa_miR_451_5p- 5' isomiR	5' isomiR	21	-19.4	415
NM_001139747.1	281	ssa-miR-143-3p	canonical mature miRNA	21	-22.5	81
NM_001139747.1	281	ssa-miR-143-3p- 3' length isomiR	3' length isomiR	22	-22.5	81
NM_001139748.1	635	ssa-miR-214-3-3p	canonical mature miRNA	23	-26.3	176
NM_001139748.1	635	ssa-miR-214-3-3p- 3' isomiR-1	3' isomiR	23	-25	193
NM_001139748.1	635	ssa-miR-214-3-3p- 3' isomiR-2	3' isomiR	23	-25	193
NM_001139753.1	530	ssa-miR-30b-3p	canonical mature miRNA	22	-21.5	459
NM_001139753.1	530	ssa-miR-30b-3p- 3' isomiR	3' isomiR	22	-20.3	459
NM_001139753.1	530	ssa-miR-30f-3p	canonical mature miRNA	22	-19.7	459
NM_001139753.1	530	ssa-miR-30f-3p- 3' isomiR	3' isomiR	22	-18.1	459
NM_001139754.1	1226	ssa-miR-214-3-3p	canonical mature miRNA	23	-24.2	981
NM_001139754.1	1226	ssa-miR-214-3-3p- 3' isomiR-1	3' isomiR	23	-24	981
NM_001139754.1	1226	ssa-miR-214-3-3p- 3' isomiR-2	3' isomiR	23	-23.9	981
NM_001139755.1	1679	ssa-miR-1338-3p	canonical mature miRNA	22	-22.4	393
NM_001139755.1	1679	ssa-miR-1338-3p- 3' length isomiR	3' length isomiR	23	-23.3	374
NM_001139755.1	1679	ssa-miR-140-5p	canonical mature miRNA	22	-19.3	820
NM_001139755.1	1679	ssa-miR-140-5p- 3' isomiR	3' isomiR	22	-19.5	819
NM_001139755.1	1679	ssa-miR-143-3p	canonical mature miRNA	21	-26.3	282
NM_001139755.1	1679	ssa-miR-143-3p- 3' length isomiR	3' length isomiR	22	-26.3	282
NM_001139756.1	1555	ssa-miR-1338-3p	canonical mature miRNA	22	-24.9	947
NM_001139756.1	1555	ssa-miR-1338-3p- 3' length isomiR	3' length isomiR	23	-26.9	946
NM_001139756.1	1555	ssa-miR-novel-17-3p	canonical mature miRNA	22	-21.7	1155
NM_001139756.1	1555	ssa-miR-novel-17-3p- 3' isomiR	3' isomiR	22	-23.1	1154
NM_001139761.1	1526	ssa-miR-214-3-3p	canonical mature miRNA	23	-25.1	774
NM_001139761.1	1526	ssa-miR-214-3-3p- 3' isomiR-1	3' isomiR	23	-25.1	774
NM_001139761.1	1526	ssa-miR-214-3-3p- 3' isomiR-2	3' isomiR	23	-25.1	774
NM_001139761.1	1526	ssa-miR-455-1-2-3p	canonical mature miRNA	22	-23.6	176
NM_001139761.1	1526	ssa-miR-455-1-2-3p- 3' isomiR	3' isomiR	22	-23.6	176
NM_001139764.1	174	ssa-miR-214-5p	canonical mature miRNA	22	-21.7	40
NM_001139764.1	174	ssa-miR-214-5p- 3' isomiR	3' isomiR	22	-21.7	40
NM_001139765.1	774	ssa-let-7cd-3p	canonical mature miRNA	22	-18.9	505
NM_001139765.1	774	ssa-let-7cd-3p- 3' isomiR	3' isomiR	22	-18.3	516
NM_001139765.1	774	ssa-miR-200c-5p	canonical mature miRNA	22	-27.3	56
NM_001139765.1	774	ssa-miR-200c-5p- 3' isomiR	3' isomiR	22	-27.1	56
NM_001139766.1	1009	ssa-miR-214-3-3p	canonical mature miRNA	23	-19.9	1
NM_001139766.1	1009	ssa-miR-214-3-3p- 3' isomiR-1	3' isomiR	23	-19.9	1
NM_001139766.1	1009	ssa-miR-214-3-3p- 3' isomiR-2	3' isomiR	23	-19.9	1
NM_001139766.1	1009	ssa-miR-730a-2-3p	canonical mature miRNA	22	-18	363
NM_001139766.1	1009	ssa-miR-730a-2-3p- 3' length isomiR	3' length isomiR	23	-18	363
NM_001139767.1	548	ssa-miR-novel-17-3p	canonical mature miRNA	22	-18.8	308
NM_001139767.1	548	ssa-miR-novel-17-3p- 3' isomiR	3' isomiR	22	-18	313
NM_001139769.1	1089	ssa-miR-214-3-3p	canonical mature miRNA	23	-33.8	410
NM_001139769.1	1089	ssa-miR-214-3-3p- 3' isomiR-1	3' isomiR	23	-32	411
NM_001139769.1	1089	ssa-miR-214-3-3p- 3' isomiR-2	3' isomiR	23	-31.8	411
NM_001139769.1	1089	ssa-miR-221-3p	canonical mature miRNA	23	-21	618
NM_001139769.1	1089	ssa-miR-221-3p	canonical mature miRNA	23	-21	618
NM_001139769.1	1089	ssa-miR-221-3p- 3' isomiR	3' isomiR	23	-21	618
NM_001139769.1	1089	ssa-miR-221-3p- 3' length isomiR	3' length isomiR	24	-21	618
NM_001139769.1	1089	ssa-miR-338a-3p	canonical mature miRNA	23	-22.8	217
NM_001139769.1	1089	ssa-miR-338a-3p	canonical mature miRNA	22	-22.8	217
NM_001139769.1	1089	ssa-miR-338a-3p- 3' length isomiR	3' length isomiR	23	-22.8	217
NM_001139769.1	1089	ssa-miR-455-1-2-3p	canonical mature miRNA	22	-20.6	747
NM_001139769.1	1089	ssa-miR-455-1-2-3p- 3' isomiR	3' isomiR	22	-20.6	747
NM_001139770.1	1352	ssa-miR-1338-3p	canonical mature miRNA	22	-25	647
NM_001139770.1	1352	ssa-miR-1338-3p- 3' length isomiR	3' length isomiR	23	-25.6	644
NM_001139771.1	1518	ssa_let_7i_1_3p	canonical mature miRNA	22	-29.6	158
NM_001139771.1	1518	ssa_let_7i_1_3p- 3' isomiR	3' isomiR	22	-29.5	153
NM_001139771.1	1518	ssa-miR-140-5p	canonical mature miRNA	22	-24.2	896
NM_001139771.1	1518	ssa-miR-140-5p- 3' isomiR	3' isomiR	22	-22.9	897
NM_001139771.1	1518	ssa-miR-8159-5p	canonical mature miRNA	24	-21.9	622
NM_001139771.1	1518	ssa-miR-8159-5p- 3' isomiR	3' isomiR	24	-22.6	627
NM_001139772.1	1689	ssa-miR-214-3-3p	canonical mature miRNA	23	-21.9	834
NM_001139772.1	1689	ssa-miR-214-3-3p- 3' isomiR-1	3' isomiR	23	-21.9	834
NM_001139772.1	1689	ssa-miR-214-3-3p- 3' isomiR-2	3' isomiR	23	-22.1	832
NM_001139772.1	1689	ssa-miR-462a-3p	canonical mature miRNA	22	-22.4	1220
NM_001139772.1	1689	ssa-miR-462a-3p- 3' isomiR	3' isomiR	22	-22.4	1220
NM_001139772.1	1689	ssa-miR-730a-2-3p	canonical mature miRNA	22	-24.9	1013
NM_001139772.1	1689	ssa-miR-730a-2-3p- 3' length isomiR	3' length isomiR	23	-25.4	1012
NM_001139772.1	1689	ssa-miR-8158-3p	canonical mature miRNA	23	-22.3	1313
NM_001139772.1	1689	ssa-miR-8158-3p-iso- 3' isomiR-1	3' isomiR	23	-23.7	1312
NM_001139772.1	1689	ssa-miR-8158-3p-iso- 3' isomiR-2	3' isomiR	23	-23.2	1313
NM_001139775.1	642	ssa-miR-456-3p	canonical mature miRNA	22	-33.1	81
NM_001139775.1	642	ssa-miR-456-3p- 3' isomiR -1	3' isomiR	22	-33.7	80
NM_001139775.1	642	ssa-miR-456-3p- 3' isomiR -2	3' isomiR	22	-32.2	81
NM_001139776.1	1042	ssa-let-7cd-3p	canonical mature miRNA	22	-25.4	734
NM_001139776.1	1042	ssa-let-7cd-3p- 3' isomiR	3' isomiR	22	-24.4	734
NM_001139777.1	2168	ssa-miR-140-5p	canonical mature miRNA	22	-23.5	670
NM_001139777.1	2168	ssa-miR-140-5p- 3' isomiR	3' isomiR	22	-23.5	670
NM_001139777.1	2168	ssa-miR-30b-3p	canonical mature miRNA	22	-19.3	1251
NM_001139777.1	2168	ssa-miR-30b-3p- 3' isomiR	3' isomiR	22	-19.5	1245
NM_001139777.1	2168	ssa-miR-30f-3p	canonical mature miRNA	22	-23.4	1251
NM_001139777.1	2168	ssa-miR-30f-3p- 3' isomiR	3' isomiR	22	-23.4	1251
NM_001139778.1	274	ssa-miR-7a-5p	canonical mature miRNA	23	-23.9	123
NM_001139778.1	274	ssa-miR-7a-5p- 3' length isomiR	3' length isomiR	24	-24.2	122
NM_001139780.1	455	ssa-miR-8160-8161ab-5p	canonical mature miRNA	22	-25.8	303
NM_001139780.1	455	ssa-miR-8160-8161ab-5p- 3' isomiR	3' isomiR	22	-26.2	303
NM_001139781.1	1060	ssa-miR-214-3-3p	canonical mature miRNA	23	-28.3	107
NM_001139781.1	1060	ssa-miR-214-3-3p- 3' isomiR-1	3' isomiR	23	-28.3	107
NM_001139781.1	1060	ssa-miR-214-3-3p- 3' isomiR-2	3' isomiR	23	-28.3	107
NM_001139781.1	1060	ssa-miR-221-3p	canonical mature miRNA	23	-24.3	801
NM_001139781.1	1060	ssa-miR-221-3p	canonical mature miRNA	23	-24.3	801
NM_001139781.1	1060	ssa-miR-221-3p- 3' isomiR	3' isomiR	23	-24.3	801
NM_001139781.1	1060	ssa-miR-221-3p- 3' length isomiR	3' length isomiR	24	-24.3	801
NM_001139781.1	1060	ssa-miR-455-1-2-3p	canonical mature miRNA	22	-21.1	8
NM_001139781.1	1060	ssa-miR-455-1-2-3p- 3' isomiR	3' isomiR	22	-21.1	8
NM_001139781.1	1060	ssa-miR-8159-5p	canonical mature miRNA	24	-18.6	96
NM_001139781.1	1060	ssa-miR-8159-5p- 3' isomiR	3' isomiR	24	-20.2	77
NM_001139782.1	2067	ssa-miR-143-3p	canonical mature miRNA	21	-18.8	1893
NM_001139782.1	2067	ssa-miR-143-3p- 3' length isomiR	3' length isomiR	22	-18.8	1893
NM_001139782.1	2067	ssa-miR-19c-5p- 3' isomiR	3' isomiR	23	-18.2	1234
NM_001139782.1	2067	ssa-miR-30b-3p	canonical mature miRNA	22	-19.6	1506
NM_001139782.1	2067	ssa-miR-30b-3p- 3' isomiR	3' isomiR	22	-19.6	1506
NM_001139782.1	2067	ssa-miR-7a-5p	canonical mature miRNA	23	-20.9	1722
NM_001139782.1	2067	ssa-miR-7a-5p- 3' length isomiR	3' length isomiR	24	-20.9	1722
NM_001139782.1	2067	ssa-miR-8159-5p	canonical mature miRNA	24	-22.8	1513
NM_001139782.1	2067	ssa-miR-8159-5p- 3' isomiR	3' isomiR	24	-22.8	1513
NM_001139784.1	683	ssa-miR-184-3p	canonical mature miRNA	22	-27.6	442
NM_001139784.1	683	ssa-miR-184-3p- 3' isomiR	3' isomiR	22	-27.8	442
NM_001139784.1	683	ssa-miR-214-3-3p	canonical mature miRNA	23	-24.9	369
NM_001139784.1	683	ssa-miR-214-3-3p- 3' isomiR-1	3' isomiR	23	-24.9	369
NM_001139784.1	683	ssa-miR-214-3-3p- 3' isomiR-2	3' isomiR	23	-24.9	369
NM_001139785.1	862	ssa-miR-187-5p	canonical mature miRNA	24	-28.4	816
NM_001139785.1	862	ssa-miR-187-5p- 3' isomiR	3' isomiR	24	-28.4	816
NM_001139785.1	862	ssa-miR-7a-5p	canonical mature miRNA	23	-19.6	164
NM_001139785.1	862	ssa-miR-7a-5p- 3' length isomiR	3' length isomiR	24	-19.7	164
NM_001139785.1	862	ssa-miR-novel-5-5p	canonical mature miRNA	22	-20.2	117
NM_001139785.1	862	ssa-miR-novel-5-5p- 3' isomiR	3' isomiR	22	-21	117
NM_001139788.1	1602	ssa-miR-1338-3p	canonical mature miRNA	22	-26.9	18
NM_001139788.1	1602	ssa-miR-1338-3p- 3' length isomiR	3' length isomiR	23	-26.9	13
NM_001139788.1	1602	ssa-miR-214-5p	canonical mature miRNA	22	-26.3	653
NM_001139788.1	1602	ssa-miR-214-5p- 3' isomiR	3' isomiR	22	-26.3	653
NM_001139788.1	1602	ssa-miR-8159-5p	canonical mature miRNA	24	-18.8	944
NM_001139788.1	1602	ssa-miR-8159-5p- 3' isomiR	3' isomiR	24	-19.5	938
NM_001139789.1	1539	ssa-let-7cd-3p	canonical mature miRNA	22	-19.5	1267
NM_001139789.1	1539	ssa-let-7cd-3p- 3' isomiR	3' isomiR	22	-19.5	1267
NM_001139789.1	1539	ssa-miR-138-5p	canonical mature miRNA	23	-21.5	820
NM_001139789.1	1539	ssa-miR-138-5p- 3' length isomiR	3' length isomiR	24	-21.5	820
NM_001139789.1	1539	ssa-miR-184-3p	canonical mature miRNA	22	-27.9	957
NM_001139789.1	1539	ssa-miR-184-3p- 3' isomiR	3' isomiR	22	-29.6	956
NM_001139789.1	1539	ssa-miR-200c-5p	canonical mature miRNA	22	-18.4	805
NM_001139789.1	1539	ssa-miR-200c-5p- 3' isomiR	3' isomiR	22	-18.2	805
NM_001139789.1	1539	ssa-miR-730a-2-3p	canonical mature miRNA	22	-32.3	559
NM_001139789.1	1539	ssa-miR-730a-2-3p- 3' length isomiR	3' length isomiR	23	-32.7	558
NM_001139791.1	814	ssa-miR-1338-3p	canonical mature miRNA	22	-22.1	8
NM_001139791.1	814	ssa-miR-1338-3p- 3' length isomiR	3' length isomiR	23	-22.1	8
NM_001139791.1	814	ssa-miR-730a-2-3p	canonical mature miRNA	22	-22.7	700
NM_001139791.1	814	ssa-miR-730a-2-3p- 3' length isomiR	3' length isomiR	23	-23.2	699
NM_001139792.1	1339	ssa-miR-187-5p	canonical mature miRNA	24	-27.8	551
NM_001139792.1	1339	ssa-miR-187-5p	canonical mature miRNA	24	-18.7	237
NM_001139792.1	1339	ssa-miR-187-5p- 3' isomiR	3' isomiR	24	-28.3	542
NM_001139792.1	1339	ssa-miR-187-5p- 3' isomiR	3' isomiR	24	-18.7	237
NM_001139792.1	1339	ssa-miR-730a-2-3p	canonical mature miRNA	22	-18.8	59
NM_001139792.1	1339	ssa-miR-730a-2-3p- 3' length isomiR	3' length isomiR	23	-18.8	59
NM_001139792.1	1339	ssa-miR-novel-2-3p	canonical mature miRNA	22	-20.6	137
NM_001139792.1	1339	ssa-miR-novel-2-3p	canonical mature miRNA	22	-20.6	137
NM_001139792.1	1339	ssa-miR-novel-2-3p- 3' length isomiR	3' length isomiR	23	-21.1	130
NM_001139792.1	1339	ssa-miR-novel-2-3p- 3' length isomiR	3' length isomiR	23	-21.1	130
NM_001139795.1	709	ssa-miR-138-5p	canonical mature miRNA	23	-25.4	516
NM_001139795.1	709	ssa-miR-138-5p- 3' length isomiR	3' length isomiR	24	-25.4	516
NM_001139795.1	709	ssa-miR-214-3-3p	canonical mature miRNA	23	-22.9	194
NM_001139795.1	709	ssa-miR-214-3-3p- 3' isomiR-1	3' isomiR	23	-22.9	194
NM_001139795.1	709	ssa-miR-214-3-3p- 3' isomiR-2	3' isomiR	23	-22.9	194
NM_001139795.1	709	ssa-miR-455-1-2-3p	canonical mature miRNA	22	-21.9	238
NM_001139795.1	709	ssa-miR-455-1-2-3p- 3' isomiR	3' isomiR	22	-21.9	238
NM_001139797.1	619	ssa-miR-1338-3p	canonical mature miRNA	22	-22.8	31
NM_001139797.1	619	ssa-miR-1338-3p- 3' length isomiR	3' length isomiR	23	-22.8	31
NM_001139801.1	404	ssa-miR-8159-5p	canonical mature miRNA	24	-19.7	110
NM_001139801.1	404	ssa-miR-8159-5p- 3' isomiR	3' isomiR	24	-19.2	126
NM_001139802.1	798	ssa-miR-181a-1-3p	canonical mature miRNA	22	-21.2	194
NM_001139802.1	798	ssa-miR-181a-1-3p- 3' isomiR	3' isomiR	22	-21.2	194
NM_001139802.1	798	ssa-miR-181a-3-3p	canonical mature miRNA	22	-21	194
NM_001139802.1	798	ssa-miR-181a-3-3p-iso-3p	3' isomiR	22	-21	194
NM_001139804.1	937	ssa-miR-novel-2-3p	canonical mature miRNA	22	-21	411
NM_001139804.1	937	ssa-miR-novel-2-3p	canonical mature miRNA	22	-21	411
NM_001139804.1	937	ssa-miR-novel-2-3p- 3' length isomiR	3' length isomiR	23	-21.6	411
NM_001139804.1	937	ssa-miR-novel-2-3p- 3' length isomiR	3' length isomiR	23	-21.6	411
NM_001139805.1	1221	ssa-miR-214-3-3p	canonical mature miRNA	23	-18.4	645
NM_001139805.1	1221	ssa-miR-214-3-3p- 3' isomiR-1	3' isomiR	23	-19	655
NM_001139805.1	1221	ssa-miR-214-3-3p- 3' isomiR-2	3' isomiR	23	-18.4	645
NM_001139805.1	1221	ssa-miR-8159-5p	canonical mature miRNA	24	-22.4	969
NM_001139805.1	1221	ssa-miR-8159-5p- 3' isomiR	3' isomiR	24	-22.4	969
NM_001139806.1	967	ssa-miR-125b-5p	canonical mature miRNA	23	-19	589
NM_001139806.1	967	ssa-miR-125b-5p- 3' isomiR	3' isomiR	23	-19	589
NM_001139806.1	967	ssa-miR-462a-3p	canonical mature miRNA	22	-26.5	261
NM_001139806.1	967	ssa-miR-462a-3p- 3' isomiR	3' isomiR	22	-26.5	261
NM_001139806.1	967	ssa-miR-8159-5p	canonical mature miRNA	24	-24.7	288
NM_001139806.1	967	ssa-miR-8159-5p- 3' isomiR	3' isomiR	24	-24.9	288
NM_001139807.1	413	ssa-miR-187-5p	canonical mature miRNA	24	-23	300
NM_001139807.1	413	ssa-miR-187-5p- 3' isomiR	3' isomiR	24	-24.6	299
NM_001139808.1	1190	ssa-miR-187-5p	canonical mature miRNA	24	-22.7	863
NM_001139808.1	1190	ssa-miR-187-5p- 3' isomiR	3' isomiR	24	-22	863
NM_001139808.1	1190	ssa-miR-221-3p	canonical mature miRNA	23	-18.2	81
NM_001139808.1	1190	ssa-miR-221-3p	canonical mature miRNA	23	-18.2	81
NM_001139808.1	1190	ssa-miR-221-3p- 3' isomiR	3' isomiR	23	-18.2	81
NM_001139808.1	1190	ssa-miR-221-3p- 3' length isomiR	3' length isomiR	24	-18.5	68
NM_001139808.1	1190	ssa-miR-458-3p	canonical mature miRNA	22	-25.5	879
NM_001139808.1	1190	ssa-miR-458-3p- 3' isomiR	3' isomiR	22	-25.7	879
NM_001139809.1	1262	ssa-miR-730a-2-3p	canonical mature miRNA	22	-23.4	839
NM_001139809.1	1262	ssa-miR-730a-2-3p- 3' length isomiR	3' length isomiR	23	-23.4	839
NM_001139809.1	1262	ssa-miR-8159-5p	canonical mature miRNA	24	-20.8	906
NM_001139809.1	1262	ssa-miR-8159-5p- 3' isomiR	3' isomiR	24	-20.8	906
NM_001139810.1	2264	ssa-miR-143-3p	canonical mature miRNA	21	-18.3	118
NM_001139810.1	2264	ssa-miR-143-3p- 3' length isomiR	3' length isomiR	22	-18.3	118
NM_001139810.1	2264	ssa-miR-454-5p	canonical mature miRNA	22	-22.7	528
NM_001139810.1	2264	ssa-miR-454-5p- 3' isomiR	3' isomiR	22	-22.6	531
NM_001139813.1	506	ssa-miR-7a-5p	canonical mature miRNA	23	-19.4	130
NM_001139813.1	506	ssa-miR-7a-5p- 3' length isomiR	3' length isomiR	24	-19.5	130
NM_001139814.1	1820	ssa-miR-novel-2-3p	canonical mature miRNA	22	-24.6	1677
NM_001139814.1	1820	ssa-miR-novel-2-3p	canonical mature miRNA	22	-24.6	1677
NM_001139814.1	1820	ssa-miR-novel-2-3p- 3' length isomiR	3' length isomiR	23	-27.3	1676
NM_001139814.1	1820	ssa-miR-novel-2-3p- 3' length isomiR	3' length isomiR	23	-27.3	1676
NM_001139815.1	724	ssa-miR-19c-5p	canonical mature miRNA	23	-20.8	419
NM_001139815.1	724	ssa-miR-19c-5p- 3' isomiR	3' isomiR	23	-20.8	419
NM_001139816.1	1755	ssa-miR-140-5p	canonical mature miRNA	22	-22.3	1334
NM_001139816.1	1755	ssa-miR-140-5p- 3' isomiR	3' isomiR	22	-22.3	1334
NM_001139816.1	1755	ssa-miR-30b-3p	canonical mature miRNA	22	-19.7	627
NM_001139816.1	1755	ssa-miR-30b-3p- 3' isomiR	3' isomiR	22	-19.9	627
NM_001139816.1	1755	ssa-miR-30f-3p	canonical mature miRNA	22	-21	627
NM_001139816.1	1755	ssa-miR-30f-3p- 3' isomiR	3' isomiR	22	-21.2	627
NM_001139817.1	800	ssa-miR-143-3p	canonical mature miRNA	21	-21	360
NM_001139817.1	800	ssa-miR-143-3p- 3' length isomiR	3' length isomiR	22	-21	360
NM_001139817.1	800	ssa-miR-730a-2-3p	canonical mature miRNA	22	-24.1	496
NM_001139817.1	800	ssa-miR-730a-2-3p- 3' length isomiR	3' length isomiR	23	-24.6	490
NM_001139818.1	1627	ssa-miR-19c-5p	canonical mature miRNA	23	-20.5	541
NM_001139818.1	1627	ssa-miR-19c-5p- 3' isomiR	3' isomiR	23	-20.5	541
NM_001139818.1	1627	ssa-miR-214-5p	canonical mature miRNA	22	-20.5	1465
NM_001139818.1	1627	ssa-miR-214-5p- 3' isomiR	3' isomiR	22	-22.1	1464
NM_001139818.1	1627	ssa-miR-221-3p	canonical mature miRNA	23	-24.7	1472
NM_001139818.1	1627	ssa-miR-221-3p	canonical mature miRNA	23	-24.7	1472
NM_001139818.1	1627	ssa-miR-221-3p- 3' isomiR	3' isomiR	23	-24.7	1472
NM_001139818.1	1627	ssa-miR-221-3p- 3' length isomiR	3' length isomiR	24	-24.7	1472
NM_001139819.1	582	ssa-miR-214-3-3p	canonical mature miRNA	23	-19.1	54
NM_001139819.1	582	ssa-miR-214-3-3p- 3' isomiR-1	3' isomiR	23	-19.1	54
NM_001139819.1	582	ssa-miR-214-3-3p- 3' isomiR-2	3' isomiR	23	-19.1	54
NM_001139819.1	582	ssa-miR-8160-8161ab-5p	canonical mature miRNA	22	-19.2	474
NM_001139819.1	582	ssa-miR-8160-8161ab-5p- 3' isomiR	3' isomiR	22	-19.2	471
NM_001139820.1	477	ssa-miR-456-3p	canonical mature miRNA	22	-23.9	251
NM_001139820.1	477	ssa-miR-456-3p- 3' isomiR -1	3' isomiR	22	-23.9	251
NM_001139820.1	477	ssa-miR-456-3p- 3' isomiR -2	3' isomiR	22	-23.9	251
NM_001139820.1	477	ssa-miR-462a-3p	canonical mature miRNA	22	-20.4	244
NM_001139820.1	477	ssa-miR-462a-3p- 3' isomiR	3' isomiR	22	-20.4	244
NM_001139821.1	461	ssa-miR-214-5p	canonical mature miRNA	22	-24.6	52
NM_001139821.1	461	ssa-miR-214-5p- 3' isomiR	3' isomiR	22	-24.6	52
NM_001139822.1	1373	ssa-miR-19c-5p	canonical mature miRNA	23	-22.2	71
NM_001139822.1	1373	ssa-miR-19c-5p- 3' isomiR	3' isomiR	23	-22.2	78
NM_001139825.1	2172	ssa-miR-125b-5p	canonical mature miRNA	23	-30	1414
NM_001139825.1	2172	ssa-miR-125b-5p- 3' isomiR	3' isomiR	23	-28.1	1415
NM_001139825.1	2172	ssa-miR-462a-3p	canonical mature miRNA	22	-20.5	560
NM_001139825.1	2172	ssa-miR-462a-3p- 3' isomiR	3' isomiR	22	-20.5	560
NM_001139825.1	2172	ssa-miR-novel-2-3p	canonical mature miRNA	22	-18.1	1359
NM_001139825.1	2172	ssa-miR-novel-2-3p	canonical mature miRNA	22	-18.1	1359
NM_001139825.1	2172	ssa-miR-novel-2-3p- 3' length isomiR	3' length isomiR	23	-19.1	1354
NM_001139825.1	2172	ssa-miR-novel-2-3p- 3' length isomiR	3' length isomiR	23	-19.1	1354
NM_001139826.1	1821	ssa-miR-730a-2-3p	canonical mature miRNA	22	-21	988
NM_001139826.1	1821	ssa-miR-730a-2-3p- 3' length isomiR	3' length isomiR	23	-21.2	980
NM_001139827.1	1058	ssa-miR-187-5p	canonical mature miRNA	24	-21.9	168
NM_001139827.1	1058	ssa-miR-187-5p- 3' isomiR	3' isomiR	24	-21.9	168
NM_001139828.1	514	ssa-miR-214-3-3p	canonical mature miRNA	23	-18.1	198
NM_001139828.1	514	ssa-miR-214-3-3p- 3' isomiR-1	3' isomiR	23	-18.1	198
NM_001139828.1	514	ssa-miR-214-3-3p- 3' isomiR-2	3' isomiR	23	-18.1	198
NM_001139829.1	777	ssa-miR-143-3p	canonical mature miRNA	21	-24.9	3
NM_001139829.1	777	ssa-miR-143-3p- 3' length isomiR	3' length isomiR	22	-27.2	2
NM_001139830.1	2529	ssa-miR-1338-3p	canonical mature miRNA	22	-18.3	1000
NM_001139830.1	2529	ssa-miR-1338-3p- 3' length isomiR	3' length isomiR	23	-19.2	976
NM_001139830.1	2529	ssa-miR-214-3-3p	canonical mature miRNA	23	-20.9	2413
NM_001139830.1	2529	ssa-miR-214-3-3p- 3' isomiR-1	3' isomiR	23	-19.2	2413
NM_001139830.1	2529	ssa-miR-214-3-3p- 3' isomiR-2	3' isomiR	23	-20.7	2406
NM_001139830.1	2529	ssa-miR-30f-3p	canonical mature miRNA	22	-18	633
NM_001139830.1	2529	ssa-miR-novel-5-5p	canonical mature miRNA	22	-20.4	1862
NM_001139830.1	2529	ssa-miR-novel-5-5p- 3' isomiR	3' isomiR	22	-20.4	1862
NM_001139831.1	1764	ssa-miR-125b-5p	canonical mature miRNA	23	-21.4	518
NM_001139831.1	1764	ssa-miR-125b-5p- 3' isomiR	3' isomiR	23	-21.9	514
NM_001139831.1	1764	ssa-miR-19c-5p	canonical mature miRNA	23	-30.6	388
NM_001139831.1	1764	ssa-miR-19c-5p- 3' isomiR	3' isomiR	23	-31.5	387
NM_001139831.1	1764	ssa-miR-30b-3p	canonical mature miRNA	22	-22.5	218
NM_001139831.1	1764	ssa-miR-30b-3p- 3' isomiR	3' isomiR	22	-22	216
NM_001139831.1	1764	ssa-miR-30f-3p	canonical mature miRNA	22	-21.4	218
NM_001139831.1	1764	ssa-miR-30f-3p- 3' isomiR	3' isomiR	22	-20.9	216
NM_001139832.1	257	ssa-let-7cd-3p	canonical mature miRNA	22	-19	179
NM_001139832.1	257	ssa-let-7cd-3p- 3' isomiR	3' isomiR	22	-20.4	178
NM_001139833.1	140	ssa-miR-30b-3p	canonical mature miRNA	22	-18.3	100
NM_001139833.1	140	ssa-miR-30b-3p- 3' isomiR	3' isomiR	22	-18.7	95
NM_001139833.1	140	ssa-miR-30f-3p	canonical mature miRNA	22	-24.6	100
NM_001139833.1	140	ssa-miR-30f-3p- 3' isomiR	3' isomiR	22	-25	95
NM_001139834.1	1375	ssa-miR-455-1-2-3p	canonical mature miRNA	22	-23.5	735
NM_001139834.1	1375	ssa-miR-455-1-2-3p- 3' isomiR	3' isomiR	22	-24.7	735
NM_001139835.1	766	ssa-miR-456-3p	canonical mature miRNA	22	-27.4	23
NM_001139835.1	766	ssa-miR-456-3p- 3' isomiR -1	3' isomiR	22	-26.3	24
NM_001139835.1	766	ssa-miR-456-3p- 3' isomiR -2	3' isomiR	22	-26.2	35
NM_001139836.1	668	ssa-miR-125b-5p	canonical mature miRNA	23	-19.7	44
NM_001139836.1	668	ssa-miR-125b-5p- 3' isomiR	3' isomiR	23	-19	60
NM_001139836.1	668	ssa-miR-338a-3p	canonical mature miRNA	23	-20.4	540
NM_001139836.1	668	ssa-miR-338a-3p	canonical mature miRNA	22	-20.4	540
NM_001139836.1	668	ssa-miR-338a-3p- 3' length isomiR	3' length isomiR	23	-20.4	540
NM_001139836.1	668	ssa-miR-458-3p	canonical mature miRNA	22	-25.7	526
NM_001139836.1	668	ssa-miR-458-3p- 3' isomiR	3' isomiR	22	-25.7	522
NM_001139837.1	1378	ssa-miR-146a-3p	canonical mature miRNA	23	-20.6	223
NM_001139837.1	1378	ssa-miR-146a-3p- 3' isomiR	3' isomiR	23	-19	226
NM_001139837.1	1378	ssa-miR-novel-2-3p	canonical mature miRNA	22	-21	122
NM_001139837.1	1378	ssa-miR-novel-2-3p	canonical mature miRNA	22	-21	122
NM_001139837.1	1378	ssa-miR-novel-2-3p- 3' length isomiR	3' length isomiR	23	-22.3	118
NM_001139837.1	1378	ssa-miR-novel-2-3p- 3' length isomiR	3' length isomiR	23	-22.3	118
NM_001139838.1	1397	ssa-miR-184-3p	canonical mature miRNA	22	-22.6	919
NM_001139838.1	1397	ssa-miR-184-3p- 3' isomiR	3' isomiR	22	-21.7	919
NM_001139838.1	1397	ssa-miR-221-3p	canonical mature miRNA	23	-23.8	530
NM_001139838.1	1397	ssa-miR-221-3p	canonical mature miRNA	23	-23.6	1186
NM_001139838.1	1397	ssa-miR-221-3p	canonical mature miRNA	23	-23.8	530
NM_001139838.1	1397	ssa-miR-221-3p	canonical mature miRNA	23	-23.6	1186
NM_001139838.1	1397	ssa-miR-221-3p- 3' isomiR	3' isomiR	23	-23.8	530
NM_001139838.1	1397	ssa-miR-221-3p- 3' isomiR	3' isomiR	23	-23.6	1186
NM_001139838.1	1397	ssa-miR-221-3p- 3' length isomiR	3' length isomiR	24	-23.8	530
NM_001139838.1	1397	ssa-miR-221-3p- 3' length isomiR	3' length isomiR	24	-23.6	1186
NM_001139838.1	1397	ssa-miR-455-1-2-3p	canonical mature miRNA	22	-23.4	301
NM_001139838.1	1397	ssa-miR-455-1-2-3p- 3' isomiR	3' isomiR	22	-24.4	301
NM_001139838.1	1397	ssa-miR-456-3p	canonical mature miRNA	22	-25.3	1163
NM_001139838.1	1397	ssa-miR-456-3p- 3' isomiR -1	3' isomiR	22	-24.1	1164
NM_001139838.1	1397	ssa-miR-456-3p- 3' isomiR -2	3' isomiR	22	-23.7	1164
NM_001139839.1	826	ssa-miR-456-3p	canonical mature miRNA	22	-27.5	12
NM_001139839.1	826	ssa-miR-456-3p- 3' isomiR -1	3' isomiR	22	-28.1	11
NM_001139839.1	826	ssa-miR-456-3p- 3' isomiR -2	3' isomiR	22	-27.7	9
NM_001139839.1	826	ssa-miR-novel-17-3p	canonical mature miRNA	22	-21	139
NM_001139839.1	826	ssa-miR-novel-17-3p- 3' isomiR	3' isomiR	22	-21.9	138
NM_001139839.1	826	ssa-miR-novel-5-5p	canonical mature miRNA	22	-20.9	525
NM_001139839.1	826	ssa-miR-novel-5-5p- 3' isomiR	3' isomiR	22	-20.9	525
NM_001139840.1	1324	ssa-miR-221-3p	canonical mature miRNA	23	-18.6	855
NM_001139840.1	1324	ssa-miR-221-3p	canonical mature miRNA	23	-18.6	855
NM_001139840.1	1324	ssa-miR-221-3p- 3' isomiR	3' isomiR	23	-18.6	855
NM_001139840.1	1324	ssa-miR-221-3p- 3' length isomiR	3' length isomiR	24	-18.9	861
NM_001139840.1	1324	ssa-miR-730a-2-3p	canonical mature miRNA	22	-19.3	59
NM_001139840.1	1324	ssa-miR-730a-2-3p- 3' length isomiR	3' length isomiR	23	-21.3	58
NM_001139840.1	1324	ssa-miR-novel-2-3p- 3' length isomiR	3' length isomiR	23	-18.6	280
NM_001139840.1	1324	ssa-miR-novel-2-3p- 3' length isomiR	3' length isomiR	23	-18.6	280
NM_001139841.1	1292	ssa-let-7cd-3p	canonical mature miRNA	22	-22.7	950
NM_001139841.1	1292	ssa-let-7cd-3p- 3' isomiR	3' isomiR	22	-22.7	950
NM_001139841.1	1292	ssa-miR-138-5p	canonical mature miRNA	23	-25.8	548
NM_001139841.1	1292	ssa-miR-138-5p- 3' length isomiR	3' length isomiR	24	-25.8	548
NM_001139841.1	1292	ssa-miR-462a-3p	canonical mature miRNA	22	-24	304
NM_001139841.1	1292	ssa-miR-462a-3p- 3' isomiR	3' isomiR	22	-25.4	303
NM_001139842.1	1346	ssa-miR-181a-3-3p	canonical mature miRNA	22	-21.6	1184
NM_001139842.1	1346	ssa-miR-181a-3-3p-iso-3p	3' isomiR	22	-21.6	1184
NM_001139842.1	1346	ssa-miR-200c-5p	canonical mature miRNA	22	-20.9	114
NM_001139842.1	1346	ssa-miR-200c-5p- 3' isomiR	3' isomiR	22	-21	111
NM_001139842.1	1346	ssa-miR-338a-3p	canonical mature miRNA	23	-20.9	102
NM_001139842.1	1346	ssa-miR-338a-3p	canonical mature miRNA	22	-20.5	102
NM_001139842.1	1346	ssa-miR-338a-3p- 3' length isomiR	3' length isomiR	23	-21.1	102
NM_001139842.1	1346	ssa-miR-730a-2-3p	canonical mature miRNA	22	-23.5	306
NM_001139842.1	1346	ssa-miR-730a-2-3p- 3' length isomiR	3' length isomiR	23	-23.5	306
NM_001139843.1	1098	ssa-miR-novel-2-3p	canonical mature miRNA	22	-20.2	7
NM_001139843.1	1098	ssa-miR-novel-2-3p	canonical mature miRNA	22	-20.2	7
NM_001139843.1	1098	ssa-miR-novel-2-3p- 3' length isomiR	3' length isomiR	23	-20.2	7
NM_001139843.1	1098	ssa-miR-novel-2-3p- 3' length isomiR	3' length isomiR	23	-20.2	7
NM_001139844.1	833	ssa-miR-730a-2-3p	canonical mature miRNA	22	-26	439
NM_001139844.1	833	ssa-miR-730a-2-3p- 3' length isomiR	3' length isomiR	23	-26.5	438
NM_001139845.1	739	ssa-miR-338a-3p	canonical mature miRNA	23	-21.7	35
NM_001139845.1	739	ssa-miR-338a-3p	canonical mature miRNA	22	-21.7	35
NM_001139845.1	739	ssa-miR-338a-3p- 3' length isomiR	3' length isomiR	23	-22.9	32
NM_001139848.1	488	ssa-miR-214-5p	canonical mature miRNA	22	-29.3	129
NM_001139848.1	488	ssa-miR-214-5p- 3' isomiR	3' isomiR	22	-29.1	131
NM_001139850.1	1874	ssa-miR-214-3-3p	canonical mature miRNA	23	-31.5	1072
NM_001139850.1	1874	ssa-miR-214-3-3p- 3' isomiR-1	3' isomiR	23	-29.6	1073
NM_001139850.1	1874	ssa-miR-214-3-3p- 3' isomiR-2	3' isomiR	23	-29.4	1073
NM_001139850.1	1874	ssa-miR-8160-8161ab-5p	canonical mature miRNA	22	-18.9	361
NM_001139850.1	1874	ssa-miR-8160-8161ab-5p- 3' isomiR	3' isomiR	22	-20.3	360
NM_001139851.1	620	ssa-miR-30b-3p	canonical mature miRNA	22	-21.2	564
NM_001139851.1	620	ssa-miR-30b-3p- 3' isomiR	3' isomiR	22	-21.2	564
NM_001139851.1	620	ssa-miR-30f-3p	canonical mature miRNA	22	-18.6	578
NM_001139851.1	620	ssa-miR-30f-3p- 3' isomiR	3' isomiR	22	-18.6	578
NM_001139851.1	620	ssa-miR-730a-2-3p	canonical mature miRNA	22	-20.1	303
NM_001139851.1	620	ssa-miR-730a-2-3p- 3' length isomiR	3' length isomiR	23	-20.6	302
NM_001139852.1	565	ssa-let-7cd-3p	canonical mature miRNA	22	-19.3	220
NM_001139852.1	565	ssa-let-7cd-3p- 3' isomiR	3' isomiR	22	-18.3	220
NM_001139852.1	565	ssa-miR-187-5p	canonical mature miRNA	24	-27.6	375
NM_001139852.1	565	ssa-miR-187-5p- 3' isomiR	3' isomiR	24	-27.6	375
NM_001139852.1	565	ssa-miR-214-3-3p	canonical mature miRNA	23	-20.3	235
NM_001139852.1	565	ssa-miR-214-3-3p- 3' isomiR-1	3' isomiR	23	-21.2	234
NM_001139852.1	565	ssa-miR-214-3-3p- 3' isomiR-2	3' isomiR	23	-19.6	239
NM_001139852.1	565	ssa-miR-456-3p	canonical mature miRNA	22	-22.9	177
NM_001139852.1	565	ssa-miR-456-3p- 3' isomiR -1	3' isomiR	22	-23	168
NM_001139852.1	565	ssa-miR-456-3p- 3' isomiR -2	3' isomiR	22	-22.9	177
NM_001139852.1	565	ssa-miR-462a-3p	canonical mature miRNA	22	-27.5	179
NM_001139852.1	565	ssa-miR-462a-3p- 3' isomiR	3' isomiR	22	-27.5	179
NM_001139854.1	1210	ssa-miR-214-3-3p	canonical mature miRNA	23	-24.6	398
NM_001139854.1	1210	ssa-miR-214-3-3p- 3' isomiR-1	3' isomiR	23	-23.8	399
NM_001139854.1	1210	ssa-miR-214-3-3p- 3' isomiR-2	3' isomiR	23	-23.8	388
NM_001139854.1	1210	ssa-miR-221-3p	canonical mature miRNA	23	-22.5	532
NM_001139854.1	1210	ssa-miR-221-3p	canonical mature miRNA	23	-22.5	532
NM_001139854.1	1210	ssa-miR-221-3p- 3' isomiR	3' isomiR	23	-22.5	532
NM_001139854.1	1210	ssa-miR-221-3p- 3' length isomiR	3' length isomiR	24	-23.5	537
NM_001139854.1	1210	ssa-miR-455-1-2-3p	canonical mature miRNA	22	-23.6	908
NM_001139854.1	1210	ssa-miR-455-1-2-3p- 3' isomiR	3' isomiR	22	-23.6	908
NM_001139854.1	1210	ssa-miR-novel-2-3p	canonical mature miRNA	22	-22.2	160
NM_001139854.1	1210	ssa-miR-novel-2-3p	canonical mature miRNA	22	-22.2	160
NM_001139854.1	1210	ssa-miR-novel-2-3p- 3' length isomiR	3' length isomiR	23	-22.2	160
NM_001139854.1	1210	ssa-miR-novel-2-3p- 3' length isomiR	3' length isomiR	23	-22.2	160
NM_001139855.1	1125	ssa-miR-146a-3p	canonical mature miRNA	23	-25.2	773
NM_001139855.1	1125	ssa-miR-146a-3p- 3' isomiR	3' isomiR	23	-22.7	774
NM_001139856.1	1917	ssa-miR-146a-3p	canonical mature miRNA	23	-22.1	129
NM_001139856.1	1917	ssa-miR-146a-3p	canonical mature miRNA	23	-19.3	893
NM_001139856.1	1917	ssa-miR-146a-3p- 3' isomiR	3' isomiR	23	-22.8	128
NM_001139856.1	1917	ssa-miR-146a-3p- 3' isomiR	3' isomiR	23	-18.1	901
NM_001139856.1	1917	ssa-miR-214-3-3p	canonical mature miRNA	23	-25	1329
NM_001139856.1	1917	ssa-miR-214-3-3p- 3' isomiR-1	3' isomiR	23	-24.3	1330
NM_001139856.1	1917	ssa-miR-214-3-3p- 3' isomiR-2	3' isomiR	23	-24.2	1330
NM_001139856.1	1917	ssa-miR-30b-3p	canonical mature miRNA	22	-22.9	559
NM_001139856.1	1917	ssa-miR-30b-3p- 3' isomiR	3' isomiR	22	-23.3	557
NM_001139856.1	1917	ssa-miR-30f-3p	canonical mature miRNA	22	-29.1	559
NM_001139856.1	1917	ssa-miR-30f-3p- 3' isomiR	3' isomiR	22	-29.5	557
NM_001139859.1	852	ssa-miR-730a-2-3p	canonical mature miRNA	22	-23	110
NM_001139859.1	852	ssa-miR-730a-2-3p- 3' length isomiR	3' length isomiR	23	-23	110
NM_001139859.1	852	ssa-miR-8159-5p	canonical mature miRNA	24	-18.6	459
NM_001139859.1	852	ssa-miR-8159-5p- 3' isomiR	3' isomiR	24	-18.6	459
NM_001139860.1	1479	ssa-miR-221-3p	canonical mature miRNA	23	-18.2	532
NM_001139860.1	1479	ssa-miR-221-3p	canonical mature miRNA	23	-18.2	532
NM_001139860.1	1479	ssa-miR-221-3p- 3' isomiR	3' isomiR	23	-18.2	532
NM_001139860.1	1479	ssa-miR-221-3p- 3' length isomiR	3' length isomiR	24	-18.2	532
NM_001139860.1	1479	ssa-miR-338a-3p	canonical mature miRNA	23	-21.1	146
NM_001139860.1	1479	ssa-miR-338a-3p	canonical mature miRNA	22	-21	157
NM_001139860.1	1479	ssa-miR-338a-3p- 3' length isomiR	3' length isomiR	23	-21.3	146
NM_001139861.1	594	ssa-miR-143-3p	canonical mature miRNA	21	-19.3	158
NM_001139861.1	594	ssa-miR-143-3p- 3' length isomiR	3' length isomiR	22	-21.1	160
NM_001139864.1	411	ssa-miR-146a-3p	canonical mature miRNA	23	-22.1	22
NM_001139864.1	411	ssa-miR-146a-3p- 3' isomiR	3' isomiR	23	-21.9	22
NM_001139865.1	1182	ssa-miR-143-3p	canonical mature miRNA	21	-18.5	920
NM_001139865.1	1182	ssa-miR-143-3p- 3' length isomiR	3' length isomiR	22	-18.8	932
NM_001139866.1	706	ssa-miR-novel-2-3p	canonical mature miRNA	22	-20.8	363
NM_001139866.1	706	ssa-miR-novel-2-3p	canonical mature miRNA	22	-20.8	363
NM_001139866.1	706	ssa-miR-novel-2-3p- 3' length isomiR	3' length isomiR	23	-21.7	361
NM_001139866.1	706	ssa-miR-novel-2-3p- 3' length isomiR	3' length isomiR	23	-21.7	361
NM_001139867.1	1485	ssa-miR-455-1-2-3p	canonical mature miRNA	22	-26.9	821
NM_001139867.1	1485	ssa-miR-455-1-2-3p- 3' isomiR	3' isomiR	22	-26.9	821
NM_001139867.1	1485	ssa-miR-458-3p	canonical mature miRNA	22	-22.3	1135
NM_001139867.1	1485	ssa-miR-458-3p- 3' isomiR	3' isomiR	22	-22.3	1135
NM_001139867.1	1485	ssa-miR-7a-5p	canonical mature miRNA	23	-23.6	501
NM_001139867.1	1485	ssa-miR-7a-5p- 3' length isomiR	3' length isomiR	24	-24.9	498
NM_001139870.1	1113	ssa-miR-462a-3p	canonical mature miRNA	22	-24.7	899
NM_001139870.1	1113	ssa-miR-462a-3p- 3' isomiR	3' isomiR	22	-24.7	899
NM_001139870.1	1113	ssa-miR-7a-5p	canonical mature miRNA	23	-21.1	175
NM_001139870.1	1113	ssa-miR-7a-5p- 3' length isomiR	3' length isomiR	24	-21.2	171
NM_001139873.1	1789	ssa-miR-221-3p	canonical mature miRNA	23	-21.9	1631
NM_001139873.1	1789	ssa-miR-221-3p	canonical mature miRNA	23	-21.9	1631
NM_001139873.1	1789	ssa-miR-221-3p- 3' isomiR	3' isomiR	23	-21.9	1631
NM_001139873.1	1789	ssa-miR-221-3p- 3' length isomiR	3' length isomiR	24	-21.9	1631
NM_001139873.1	1789	ssa-miR-8160-8161ab-5p	canonical mature miRNA	22	-22.3	1236
NM_001139873.1	1789	ssa-miR-8160-8161ab-5p- 3' isomiR	3' isomiR	22	-22.7	1236
NM_001139873.1	1789	ssa-miR-novel-2-3p	canonical mature miRNA	22	-20.7	576
NM_001139873.1	1789	ssa-miR-novel-2-3p	canonical mature miRNA	22	-20.7	576
NM_001139873.1	1789	ssa-miR-novel-2-3p- 3' length isomiR	3' length isomiR	23	-20.7	576
NM_001139873.1	1789	ssa-miR-novel-2-3p- 3' length isomiR	3' length isomiR	23	-20.7	576
NM_001139875.1	1198	ssa-miR-214-3-3p	canonical mature miRNA	23	-22.6	969
NM_001139875.1	1198	ssa-miR-214-3-3p- 3' isomiR-1	3' isomiR	23	-21.8	170
NM_001139875.1	1198	ssa-miR-214-3-3p- 3' isomiR-2	3' isomiR	23	-21.8	170
NM_001139875.1	1198	ssa-miR-30b-3p- 3' isomiR	3' isomiR	22	-19.2	795
NM_001139875.1	1198	ssa-miR-30f-3p- 3' isomiR	3' isomiR	22	-19.3	795
NM_001139875.1	1198	ssa-miR-8160-8161ab-5p	canonical mature miRNA	22	-24	6
NM_001139875.1	1198	ssa-miR-8160-8161ab-5p- 3' isomiR	3' isomiR	22	-24	6
NM_001139875.1	1198	ssa-miR-novel-17-3p	canonical mature miRNA	22	-18.6	105
NM_001139875.1	1198	ssa-miR-novel-17-3p- 3' isomiR	3' isomiR	22	-18.5	128
NM_001139878.1	1730	ssa-miR-458-3p	canonical mature miRNA	22	-21	1490
NM_001139878.1	1730	ssa-miR-458-3p- 3' isomiR	3' isomiR	22	-20.2	1490
NM_001139878.1	1730	ssa-miR-462a-3p	canonical mature miRNA	22	-35.7	1114
NM_001139878.1	1730	ssa-miR-462a-3p- 3' isomiR	3' isomiR	22	-34.7	1114
NM_001139879.1	365	ssa-miR-1338-3p	canonical mature miRNA	22	-19.5	138
NM_001139879.1	365	ssa-miR-1338-3p- 3' length isomiR	3' length isomiR	23	-19.7	133
NM_001139880.1	377	ssa-miR-30b-3p	canonical mature miRNA	22	-18.3	249
NM_001139880.1	377	ssa-miR-30b-3p- 3' isomiR	3' isomiR	22	-19.9	248
NM_001139880.1	377	ssa-miR-30f-3p	canonical mature miRNA	22	-21.6	249
NM_001139880.1	377	ssa-miR-30f-3p- 3' isomiR	3' isomiR	22	-23.2	248
NM_001139881.1	2181	ssa_miR_451_5p- 5' isomiR	5' isomiR	21	-18.2	1456
NM_001139881.1	2181	ssa-miR-140-5p	canonical mature miRNA	22	-18	1112
NM_001139881.1	2181	ssa-miR-140-5p- 3' isomiR	3' isomiR	22	-18	1112
NM_001139881.1	2181	ssa-miR-19c-5p	canonical mature miRNA	23	-18	1582
NM_001139881.1	2181	ssa-miR-19c-5p- 3' isomiR	3' isomiR	23	-18.8	1581
NM_001139881.1	2181	ssa-miR-7a-5p	canonical mature miRNA	23	-22.5	1954
NM_001139881.1	2181	ssa-miR-7a-5p- 3' length isomiR	3' length isomiR	24	-22.5	1954
NM_001139882.1	473	ssa-miR-214-5p	canonical mature miRNA	22	-22.1	34
NM_001139882.1	473	ssa-miR-214-5p- 3' isomiR	3' isomiR	22	-22.1	34
NM_001139883.1	965	ssa-miR-187-5p	canonical mature miRNA	24	-25.2	923
NM_001139883.1	965	ssa-miR-187-5p	canonical mature miRNA	24	-22.5	50
NM_001139883.1	965	ssa-miR-187-5p- 3' isomiR	3' isomiR	24	-25.4	922
NM_001139883.1	965	ssa-miR-187-5p- 3' isomiR	3' isomiR	24	-23	32
NM_001139883.1	965	ssa-miR-30b-3p	canonical mature miRNA	22	-26.1	73
NM_001139883.1	965	ssa-miR-30b-3p- 3' isomiR	3' isomiR	22	-24.2	74
NM_001139883.1	965	ssa-miR-30f-3p	canonical mature miRNA	22	-26.1	73
NM_001139883.1	965	ssa-miR-30f-3p- 3' isomiR	3' isomiR	22	-24.2	74
NM_001139883.1	965	ssa-miR-455-1-2-3p	canonical mature miRNA	22	-21.7	168
NM_001139883.1	965	ssa-miR-455-1-2-3p- 3' isomiR	3' isomiR	22	-21.7	168
NM_001139885.1	585	ssa-miR-novel-2-3p- 3' length isomiR	3' length isomiR	23	-19.1	19
NM_001139885.1	585	ssa-miR-novel-2-3p- 3' length isomiR	3' length isomiR	23	-19.1	19
NM_001139886.1	706	ssa-miR-187-5p	canonical mature miRNA	24	-18.1	474
NM_001139886.1	706	ssa-miR-187-5p- 3' isomiR	3' isomiR	24	-18.1	474
NM_001139886.1	706	ssa-miR-458-3p	canonical mature miRNA	22	-25.7	470
NM_001139886.1	706	ssa-miR-458-3p- 3' isomiR	3' isomiR	22	-25.7	470
NM_001139887.1	837	ssa-miR-30b-3p- 3' isomiR	3' isomiR	22	-18.4	140
NM_001139887.1	837	ssa-miR-458-3p	canonical mature miRNA	22	-29.1	503
NM_001139887.1	837	ssa-miR-458-3p- 3' isomiR	3' isomiR	22	-28.3	503
NM_001139887.1	837	ssa-miR-8160-8161ab-5p	canonical mature miRNA	22	-19	300
NM_001139887.1	837	ssa-miR-8160-8161ab-5p- 3' isomiR	3' isomiR	22	-19.4	300
NM_001139887.1	837	ssa-miR-novel-5-5p	canonical mature miRNA	22	-19.1	497
NM_001139887.1	837	ssa-miR-novel-5-5p- 3' isomiR	3' isomiR	22	-19.1	497
NM_001139888.1	940	ssa-miR-138-5p	canonical mature miRNA	23	-32.6	332
NM_001139888.1	940	ssa-miR-138-5p- 3' length isomiR	3' length isomiR	24	-33.2	332
NM_001139889.1	860	ssa-miR-138-5p	canonical mature miRNA	23	-22.2	454
NM_001139889.1	860	ssa-miR-138-5p- 3' length isomiR	3' length isomiR	24	-23.4	446
NM_001139889.1	860	ssa-miR-214-5p	canonical mature miRNA	22	-25.1	1
NM_001139889.1	860	ssa-miR-214-5p- 3' isomiR	3' isomiR	22	-23.4	1
NM_001139889.1	860	ssa-miR-455-1-2-3p	canonical mature miRNA	22	-23	408
NM_001139889.1	860	ssa-miR-455-1-2-3p- 3' isomiR	3' isomiR	22	-23	408
NM_001139889.1	860	ssa-miR-7a-5p	canonical mature miRNA	23	-20.6	744
NM_001139889.1	860	ssa-miR-7a-5p- 3' length isomiR	3' length isomiR	24	-20.6	744
NM_001139889.1	860	ssa-miR-8158-3p	canonical mature miRNA	23	-18.4	226
NM_001139889.1	860	ssa-miR-8158-3p-iso- 3' isomiR-1	3' isomiR	23	-18.7	237
NM_001139889.1	860	ssa-miR-8158-3p-iso- 3' isomiR-2	3' isomiR	23	-19.7	236
NM_001139890.1	1086	ssa-miR-143-3p	canonical mature miRNA	21	-23.7	824
NM_001139890.1	1086	ssa-miR-143-3p- 3' length isomiR	3' length isomiR	22	-23.7	824
NM_001139890.1	1086	ssa-miR-7a-5p	canonical mature miRNA	23	-20.3	768
NM_001139890.1	1086	ssa-miR-7a-5p- 3' length isomiR	3' length isomiR	24	-20.3	768
NM_001139890.1	1086	ssa-miR-novel-2-3p	canonical mature miRNA	22	-21.3	60
NM_001139890.1	1086	ssa-miR-novel-2-3p	canonical mature miRNA	22	-21.3	60
NM_001139890.1	1086	ssa-miR-novel-2-3p- 3' length isomiR	3' length isomiR	23	-23.1	48
NM_001139890.1	1086	ssa-miR-novel-2-3p- 3' length isomiR	3' length isomiR	23	-23.1	48
NM_001139892.1	1114	ssa_let_7i_1_3p	canonical mature miRNA	22	-23.8	294
NM_001139892.1	1114	ssa_let_7i_1_3p- 3' isomiR	3' isomiR	22	-23.3	299
NM_001139893.1	1057	ssa-miR-1338-3p	canonical mature miRNA	22	-23.4	358
NM_001139893.1	1057	ssa-miR-1338-3p- 3' length isomiR	3' length isomiR	23	-24	358
NM_001139893.1	1057	ssa-miR-140-5p	canonical mature miRNA	22	-22.4	419
NM_001139893.1	1057	ssa-miR-140-5p- 3' isomiR	3' isomiR	22	-21.1	420
NM_001139894.1	574	ssa-miR-730a-2-3p	canonical mature miRNA	22	-22.1	394
NM_001139894.1	574	ssa-miR-730a-2-3p- 3' length isomiR	3' length isomiR	23	-22.1	394
NM_001139894.1	574	ssa-miR-8160-8161ab-5p	canonical mature miRNA	22	-20.2	357
NM_001139894.1	574	ssa-miR-8160-8161ab-5p- 3' isomiR	3' isomiR	22	-19.2	357
NM_001139895.1	434	ssa-miR-125b-5p	canonical mature miRNA	23	-20.2	263
NM_001139895.1	434	ssa-miR-125b-5p- 3' isomiR	3' isomiR	23	-21	262
NM_001139895.1	434	ssa-miR-146a-3p	canonical mature miRNA	23	-20.2	380
NM_001139895.1	434	ssa-miR-146a-3p- 3' isomiR	3' isomiR	23	-20.8	379
NM_001139895.1	434	ssa-miR-7a-5p	canonical mature miRNA	23	-21.5	288
NM_001139895.1	434	ssa-miR-7a-5p- 3' length isomiR	3' length isomiR	24	-22.5	285
NM_001139895.1	434	ssa-miR-novel-2-3p	canonical mature miRNA	22	-21.3	387
NM_001139895.1	434	ssa-miR-novel-2-3p	canonical mature miRNA	22	-21.3	387
NM_001139895.1	434	ssa-miR-novel-2-3p- 3' length isomiR	3' length isomiR	23	-21.3	387
NM_001139895.1	434	ssa-miR-novel-2-3p- 3' length isomiR	3' length isomiR	23	-21.3	387
NM_001139898.1	626	ssa-miR-novel-2-3p	canonical mature miRNA	22	-18.4	482
NM_001139898.1	626	ssa-miR-novel-2-3p	canonical mature miRNA	22	-18.4	482
NM_001139898.1	626	ssa-miR-novel-2-3p- 3' length isomiR	3' length isomiR	23	-18.4	482
NM_001139898.1	626	ssa-miR-novel-2-3p- 3' length isomiR	3' length isomiR	23	-18.4	482
NM_001139899.1	629	ssa-miR-138-5p	canonical mature miRNA	23	-25.7	323
NM_001139899.1	629	ssa-miR-138-5p	canonical mature miRNA	23	-21.6	542
NM_001139899.1	629	ssa-miR-138-5p- 3' length isomiR	3' length isomiR	24	-27.9	320
NM_001139899.1	629	ssa-miR-138-5p- 3' length isomiR	3' length isomiR	24	-23.2	521
NM_001139899.1	629	ssa-miR-456-3p	canonical mature miRNA	22	-27.7	545
NM_001139899.1	629	ssa-miR-456-3p- 3' isomiR -1	3' isomiR	22	-27.7	545
NM_001139899.1	629	ssa-miR-456-3p- 3' isomiR -2	3' isomiR	22	-27.7	545
NM_001139899.1	629	ssa-miR-730a-2-3p	canonical mature miRNA	22	-22.9	308
NM_001139899.1	629	ssa-miR-730a-2-3p- 3' length isomiR	3' length isomiR	23	-24.3	307
NM_001139899.1	629	ssa-miR-novel-5-5p	canonical mature miRNA	22	-22.9	523
NM_001139899.1	629	ssa-miR-novel-5-5p- 3' isomiR	3' isomiR	22	-22.9	523
NM_001139900.1	485	ssa-miR-214-3-3p	canonical mature miRNA	23	-23.7	370
NM_001139900.1	485	ssa-miR-214-3-3p- 3' isomiR-1	3' isomiR	23	-23.7	370
NM_001139900.1	485	ssa-miR-214-3-3p- 3' isomiR-2	3' isomiR	23	-23.7	370
NM_001139900.1	485	ssa-miR-455-1-2-3p	canonical mature miRNA	22	-19	122
NM_001139900.1	485	ssa-miR-455-1-2-3p- 3' isomiR	3' isomiR	22	-19	122
NM_001139900.1	485	ssa-miR-8159-5p	canonical mature miRNA	24	-18.4	379
NM_001139901.1	469	ssa-miR-730a-2-3p	canonical mature miRNA	22	-19.5	67
NM_001139901.1	469	ssa-miR-730a-2-3p- 3' length isomiR	3' length isomiR	23	-20	66
NM_001139902.1	494	ssa-miR-19c-5p	canonical mature miRNA	23	-24.6	365
NM_001139902.1	494	ssa-miR-19c-5p- 3' isomiR	3' isomiR	23	-22.9	366
NM_001139902.1	494	ssa-miR-200c-5p	canonical mature miRNA	22	-22.4	178
NM_001139902.1	494	ssa-miR-200c-5p- 3' isomiR	3' isomiR	22	-22.4	178
NM_001139904.1	550	ssa-miR-140-5p	canonical mature miRNA	22	-25.2	414
NM_001139904.1	550	ssa-miR-140-5p	canonical mature miRNA	22	-20.7	480
NM_001139904.1	550	ssa-miR-140-5p- 3' isomiR	3' isomiR	22	-25.2	414
NM_001139904.1	550	ssa-miR-140-5p- 3' isomiR	3' isomiR	22	-20.7	479
NM_001139904.1	550	ssa-miR-456-3p	canonical mature miRNA	22	-25.8	10
NM_001139904.1	550	ssa-miR-456-3p- 3' isomiR -1	3' isomiR	22	-26.3	9
NM_001139904.1	550	ssa-miR-456-3p- 3' isomiR -2	3' isomiR	22	-24.9	10
NM_001139904.1	550	ssa-miR-8159-5p	canonical mature miRNA	24	-20.4	247
NM_001139904.1	550	ssa-miR-8159-5p- 3' isomiR	3' isomiR	24	-19.6	247
NM_001139906.1	1313	ssa-miR-458-3p	canonical mature miRNA	22	-18.4	1165
NM_001139906.1	1313	ssa-miR-458-3p- 3' isomiR	3' isomiR	22	-18.4	1165
NM_001139909.1	1334	ssa-miR-214-5p	canonical mature miRNA	22	-18.7	1020
NM_001139909.1	1334	ssa-miR-214-5p- 3' isomiR	3' isomiR	22	-18.7	1020
NM_001139909.1	1334	ssa-miR-8158-3p	canonical mature miRNA	23	-18.3	661
NM_001139911.1	654	ssa-miR-19c-5p	canonical mature miRNA	23	-24	293
NM_001139911.1	654	ssa-miR-19c-5p- 3' isomiR	3' isomiR	23	-24	293
NM_001139911.1	654	ssa-miR-221-3p	canonical mature miRNA	23	-26.8	227
NM_001139911.1	654	ssa-miR-221-3p	canonical mature miRNA	23	-22.1	318
NM_001139911.1	654	ssa-miR-221-3p	canonical mature miRNA	23	-26.8	227
NM_001139911.1	654	ssa-miR-221-3p	canonical mature miRNA	23	-22.1	318
NM_001139911.1	654	ssa-miR-221-3p- 3' isomiR	3' isomiR	23	-27.2	226
NM_001139911.1	654	ssa-miR-221-3p- 3' isomiR	3' isomiR	23	-22.1	318
NM_001139911.1	654	ssa-miR-221-3p- 3' length isomiR	3' length isomiR	24	-26.8	227
NM_001139911.1	654	ssa-miR-221-3p- 3' length isomiR	3' length isomiR	24	-22.1	318
NM_001139911.1	654	ssa-miR-30b-3p- 3' isomiR	3' isomiR	22	-18.5	611
NM_001139911.1	654	ssa-miR-30f-3p- 3' isomiR	3' isomiR	22	-18.1	611
NM_001139911.1	654	ssa-miR-novel-5-5p	canonical mature miRNA	22	-25.1	286
NM_001139911.1	654	ssa-miR-novel-5-5p- 3' isomiR	3' isomiR	22	-25.1	286
NM_001139912.1	1558	ssa-miR-730a-2-3p	canonical mature miRNA	22	-28.8	1429
NM_001139912.1	1558	ssa-miR-730a-2-3p- 3' length isomiR	3' length isomiR	23	-28.8	1429
NM_001139912.1	1558	ssa-miR-7a-5p	canonical mature miRNA	23	-19.3	227
NM_001139912.1	1558	ssa-miR-7a-5p- 3' length isomiR	3' length isomiR	24	-19.3	227
NM_001139912.1	1558	ssa-miR-novel-2-3p	canonical mature miRNA	22	-18.1	1080
NM_001139912.1	1558	ssa-miR-novel-2-3p	canonical mature miRNA	22	-18.1	1080
NM_001139912.1	1558	ssa-miR-novel-2-3p- 3' length isomiR	3' length isomiR	23	-18.1	1080
NM_001139912.1	1558	ssa-miR-novel-2-3p- 3' length isomiR	3' length isomiR	23	-18.1	1080
NM_001139912.1	1558	ssa-miR-novel-5-5p	canonical mature miRNA	22	-19	28
NM_001139912.1	1558	ssa-miR-novel-5-5p- 3' isomiR	3' isomiR	22	-19	28
NM_001139914.1	1302	ssa-miR-146a-3p	canonical mature miRNA	23	-19	596
NM_001139914.1	1302	ssa-miR-146a-3p- 3' isomiR	3' isomiR	23	-19	596
NM_001139915.1	2112	ssa-miR-184-3p	canonical mature miRNA	22	-28.4	245
NM_001139915.1	2112	ssa-miR-184-3p- 3' isomiR	3' isomiR	22	-27.5	245
NM_001139915.1	2112	ssa-miR-454-5p	canonical mature miRNA	22	-20.8	1307
NM_001139915.1	2112	ssa-miR-454-5p	canonical mature miRNA	22	-20.8	1354
NM_001139915.1	2112	ssa-miR-454-5p	canonical mature miRNA	22	-20.8	1402
NM_001139915.1	2112	ssa-miR-454-5p	canonical mature miRNA	22	-20.8	1450
NM_001139915.1	2112	ssa-miR-454-5p	canonical mature miRNA	22	-20.8	1498
NM_001139915.1	2112	ssa-miR-454-5p- 3' isomiR	3' isomiR	22	-20	1306
NM_001139915.1	2112	ssa-miR-454-5p- 3' isomiR	3' isomiR	22	-20	1353
NM_001139915.1	2112	ssa-miR-454-5p- 3' isomiR	3' isomiR	22	-20	1401
NM_001139915.1	2112	ssa-miR-454-5p- 3' isomiR	3' isomiR	22	-20	1449
NM_001139915.1	2112	ssa-miR-454-5p- 3' isomiR	3' isomiR	22	-20	1497
NM_001139916.1	1146	ssa-miR-8159-5p	canonical mature miRNA	24	-21.4	421
NM_001139916.1	1146	ssa-miR-8159-5p- 3' isomiR	3' isomiR	24	-21.4	421
NM_001139919.1	766	ssa-miR-456-3p	canonical mature miRNA	22	-22.6	616
NM_001139919.1	766	ssa-miR-456-3p- 3' isomiR -1	3' isomiR	22	-22.7	611
NM_001139919.1	766	ssa-miR-456-3p- 3' isomiR -2	3' isomiR	22	-23.7	611
NM_001139920.1	1666	ssa-miR-143-3p	canonical mature miRNA	21	-18.7	390
NM_001139920.1	1666	ssa-miR-143-3p- 3' length isomiR	3' length isomiR	22	-20.9	389
NM_001139920.1	1666	ssa-miR-187-5p	canonical mature miRNA	24	-23.8	465
NM_001139920.1	1666	ssa-miR-187-5p- 3' isomiR	3' isomiR	24	-23.9	465
NM_001139922.1	853	ssa-miR-140-5p	canonical mature miRNA	22	-18.9	306
NM_001139922.1	853	ssa-miR-140-5p- 3' isomiR	3' isomiR	22	-18.9	306
NM_001139922.1	853	ssa-miR-30b-3p	canonical mature miRNA	22	-19.5	513
NM_001139922.1	853	ssa-miR-30b-3p- 3' isomiR	3' isomiR	22	-19.5	513
NM_001139922.1	853	ssa-miR-30f-3p	canonical mature miRNA	22	-23.9	513
NM_001139922.1	853	ssa-miR-30f-3p- 3' isomiR	3' isomiR	22	-23.9	513
NM_001139923.1	2052	ssa-miR-462a-3p	canonical mature miRNA	22	-20.2	151
NM_001139923.1	2052	ssa-miR-462a-3p- 3' isomiR	3' isomiR	22	-20.2	151
NM_001139924.1	1128	ssa-miR-146a-3p	canonical mature miRNA	23	-22.5	691
NM_001139924.1	1128	ssa-miR-146a-3p- 3' isomiR	3' isomiR	23	-22.5	691
NM_001139925.1	1831	ssa-miR-125b-5p	canonical mature miRNA	23	-18.4	1082
NM_001139925.1	1831	ssa-miR-125b-5p- 3' isomiR	3' isomiR	23	-18.1	1087
NM_001139925.1	1831	ssa-miR-1338-3p	canonical mature miRNA	22	-23.2	326
NM_001139925.1	1831	ssa-miR-1338-3p- 3' length isomiR	3' length isomiR	23	-23.2	326
NM_001139925.1	1831	ssa-miR-454-5p	canonical mature miRNA	22	-23.5	678
NM_001139925.1	1831	ssa-miR-454-5p- 3' isomiR	3' isomiR	22	-22.6	678
NM_001139928.1	1100	ssa-miR-143-3p	canonical mature miRNA	21	-27.1	476
NM_001139928.1	1100	ssa-miR-143-3p	canonical mature miRNA	21	-21.7	782
NM_001139928.1	1100	ssa-miR-143-3p- 3' length isomiR	3' length isomiR	22	-29.5	475
NM_001139928.1	1100	ssa-miR-143-3p- 3' length isomiR	3' length isomiR	22	-21.7	782
NM_001139928.1	1100	ssa-miR-730a-2-3p	canonical mature miRNA	22	-22.1	895
NM_001139928.1	1100	ssa-miR-730a-2-3p- 3' length isomiR	3' length isomiR	23	-22.1	895
NM_001139929.1	1121	ssa-miR-138-5p	canonical mature miRNA	23	-20.9	1
NM_001139929.1	1121	ssa-miR-138-5p- 3' length isomiR	3' length isomiR	24	-20.9	1
NM_001139930.1	1948	ssa-miR-214-3-3p	canonical mature miRNA	23	-25.2	1845
NM_001139930.1	1948	ssa-miR-214-3-3p- 3' isomiR-1	3' isomiR	23	-25.5	1848
NM_001139930.1	1948	ssa-miR-214-3-3p- 3' isomiR-2	3' isomiR	23	-25.2	1845
NM_001139930.1	1948	ssa-miR-8159-5p	canonical mature miRNA	24	-19.6	456
NM_001139930.1	1948	ssa-miR-8159-5p- 3' isomiR	3' isomiR	24	-20.4	455
NM_001139930.1	1948	ssa-miR-novel-17-3p	canonical mature miRNA	22	-18.4	1220
NM_001139931.1	914	ssa-miR-214-3-3p	canonical mature miRNA	23	-31.9	624
NM_001139931.1	914	ssa-miR-214-3-3p- 3' isomiR-1	3' isomiR	23	-31.9	624
NM_001139931.1	914	ssa-miR-214-3-3p- 3' isomiR-2	3' isomiR	23	-31.9	624
NM_001139931.1	914	ssa-miR-458-3p	canonical mature miRNA	22	-18.7	602
NM_001139931.1	914	ssa-miR-458-3p- 3' isomiR	3' isomiR	22	-19.8	581
NM_001139931.1	914	ssa-miR-novel-5-5p	canonical mature miRNA	22	-18.5	379
NM_001139931.1	914	ssa-miR-novel-5-5p- 3' isomiR	3' isomiR	22	-18.5	379
NM_001139932.1	956	ssa-miR-214-5p	canonical mature miRNA	22	-24.3	267
NM_001139932.1	956	ssa-miR-214-5p- 3' isomiR	3' isomiR	22	-24.9	273
NM_001139932.1	956	ssa-miR-221-3p	canonical mature miRNA	23	-19	310
NM_001139932.1	956	ssa-miR-221-3p	canonical mature miRNA	23	-19	310
NM_001139932.1	956	ssa-miR-221-3p- 3' isomiR	3' isomiR	23	-19	310
NM_001139932.1	956	ssa-miR-221-3p- 3' length isomiR	3' length isomiR	24	-20.3	301
NM_001139932.1	956	ssa-miR-456-3p	canonical mature miRNA	22	-27.3	43
NM_001139932.1	956	ssa-miR-456-3p- 3' isomiR -1	3' isomiR	22	-27.3	39
NM_001139932.1	956	ssa-miR-456-3p- 3' isomiR -2	3' isomiR	22	-28.5	39
NM_001139933.1	764	ssa-let-7cd-3p	canonical mature miRNA	22	-32.5	268
NM_001139933.1	764	ssa-let-7cd-3p- 3' isomiR	3' isomiR	22	-31.5	268
NM_001139933.1	764	ssa-miR-novel-5-5p	canonical mature miRNA	22	-22.3	611
NM_001139933.1	764	ssa-miR-novel-5-5p- 3' isomiR	3' isomiR	22	-22.3	611
NM_001139934.1	1258	ssa-miR-146a-3p	canonical mature miRNA	23	-18.4	1114
NM_001139934.1	1258	ssa-miR-146a-3p- 3' isomiR	3' isomiR	23	-18.4	1114
NM_001139936.1	1574	ssa-miR-125a-2-3-3p	canonical mature miRNA	22	-21.3	183
NM_001139936.1	1574	ssa-miR-125a-2-3-3p- 3' isomiR	3' isomiR	22	-21.4	183
NM_001139936.1	1574	ssa-miR-146a-3p	canonical mature miRNA	23	-29.8	388
NM_001139936.1	1574	ssa-miR-146a-3p- 3' isomiR	3' isomiR	23	-28.4	393
NM_001139936.1	1574	ssa-miR-30b-3p	canonical mature miRNA	22	-18.4	1470
NM_001139936.1	1574	ssa-miR-30b-3p- 3' isomiR	3' isomiR	22	-18.4	1470
NM_001139936.1	1574	ssa-miR-30f-3p	canonical mature miRNA	22	-18.5	1470
NM_001139936.1	1574	ssa-miR-30f-3p- 3' isomiR	3' isomiR	22	-18.5	1470
NM_001139936.1	1574	ssa-miR-456-3p	canonical mature miRNA	22	-30	144
NM_001139936.1	1574	ssa-miR-456-3p- 3' isomiR -1	3' isomiR	22	-29	145
NM_001139936.1	1574	ssa-miR-456-3p- 3' isomiR -2	3' isomiR	22	-28.6	145
NM_001139936.1	1574	ssa-miR-730a-2-3p	canonical mature miRNA	22	-20	311
NM_001139936.1	1574	ssa-miR-730a-2-3p- 3' length isomiR	3' length isomiR	23	-20	311
NM_001139937.1	1260	ssa-miR-19c-5p	canonical mature miRNA	23	-20.5	1013
NM_001139937.1	1260	ssa-miR-19c-5p- 3' isomiR	3' isomiR	23	-20.5	1013
NM_001139937.1	1260	ssa-miR-novel-9-3p	canonical mature miRNA	22	-23.1	96
NM_001139937.1	1260	ssa-miR-novel-9-3p- 3' isomiR	3' isomiR	22	-23.1	96
NM_001139938.1	294	ssa-miR-125b-5p	canonical mature miRNA	23	-22.3	76
NM_001139938.1	294	ssa-miR-125b-5p- 3' isomiR	3' isomiR	23	-22.3	76
NM_001139939.1	152	ssa-miR-8159-5p	canonical mature miRNA	24	-18.6	17
NM_001139939.1	152	ssa-miR-8159-5p- 3' isomiR	3' isomiR	24	-18.8	17
NM_001139940.1	562	ssa-miR-221-3p	canonical mature miRNA	23	-20.9	418
NM_001139940.1	562	ssa-miR-221-3p	canonical mature miRNA	23	-20.9	418
NM_001139940.1	562	ssa-miR-221-3p- 3' isomiR	3' isomiR	23	-20.9	418
NM_001139940.1	562	ssa-miR-221-3p- 3' length isomiR	3' length isomiR	24	-20.9	418
NM_001139940.1	562	ssa-miR-455-1-2-3p	canonical mature miRNA	22	-27.3	60
NM_001139940.1	562	ssa-miR-455-1-2-3p- 3' isomiR	3' isomiR	22	-28.4	60
NM_001139940.1	562	ssa-miR-8159-5p	canonical mature miRNA	24	-23.8	202
NM_001139940.1	562	ssa-miR-8159-5p- 3' isomiR	3' isomiR	24	-25.2	198
NM_001139941.1	1217	ssa-miR-30b-3p	canonical mature miRNA	22	-22.4	21
NM_001139941.1	1217	ssa-miR-30b-3p- 3' isomiR	3' isomiR	22	-22.4	21
NM_001139941.1	1217	ssa-miR-30f-3p	canonical mature miRNA	22	-22.5	21
NM_001139941.1	1217	ssa-miR-30f-3p	canonical mature miRNA	22	-20.2	596
NM_001139941.1	1217	ssa-miR-30f-3p- 3' isomiR	3' isomiR	22	-22.5	21
NM_001139941.1	1217	ssa-miR-30f-3p- 3' isomiR	3' isomiR	22	-20.2	596
NM_001139942.1	1207	ssa-miR-8160-8161ab-5p	canonical mature miRNA	22	-19.9	932
NM_001139942.1	1207	ssa-miR-8160-8161ab-5p- 3' isomiR	3' isomiR	22	-19.9	932
NM_001139942.1	1207	ssa-miR-novel-2-3p	canonical mature miRNA	22	-19.1	471
NM_001139942.1	1207	ssa-miR-novel-2-3p	canonical mature miRNA	22	-19.1	471
NM_001139942.1	1207	ssa-miR-novel-2-3p- 3' length isomiR	3' length isomiR	23	-19.1	471
NM_001139942.1	1207	ssa-miR-novel-2-3p- 3' length isomiR	3' length isomiR	23	-19.1	471
NM_001139943.1	1042	ssa-miR-30b-3p	canonical mature miRNA	22	-19.1	760
NM_001139943.1	1042	ssa-miR-30b-3p- 3' isomiR	3' isomiR	22	-20	763
NM_001139943.1	1042	ssa-miR-30f-3p	canonical mature miRNA	22	-25.4	760
NM_001139943.1	1042	ssa-miR-30f-3p- 3' isomiR	3' isomiR	22	-26.3	763
NM_001139944.1	1764	ssa-miR-146a-3p	canonical mature miRNA	23	-23.4	582
NM_001139944.1	1764	ssa-miR-146a-3p- 3' isomiR	3' isomiR	23	-23.4	582
NM_001139944.1	1764	ssa-miR-novel-2-3p	canonical mature miRNA	22	-18.3	429
NM_001139944.1	1764	ssa-miR-novel-2-3p	canonical mature miRNA	22	-18.3	429
NM_001139944.1	1764	ssa-miR-novel-2-3p- 3' length isomiR	3' length isomiR	23	-18.6	422
NM_001139944.1	1764	ssa-miR-novel-2-3p- 3' length isomiR	3' length isomiR	23	-18.6	422
NM_001139945.1	983	ssa-let-7cd-3p	canonical mature miRNA	22	-18.4	432
NM_001139945.1	983	ssa-let-7cd-3p- 3' isomiR	3' isomiR	22	-18.4	432
NM_001139946.1	895	ssa-miR-30b-3p	canonical mature miRNA	22	-20.9	263
NM_001139946.1	895	ssa-miR-30b-3p- 3' isomiR	3' isomiR	22	-22.5	262
NM_001139946.1	895	ssa-miR-30f-3p	canonical mature miRNA	22	-20.7	263
NM_001139946.1	895	ssa-miR-30f-3p- 3' isomiR	3' isomiR	22	-22.3	262
NM_001139946.1	895	ssa-miR-novel-17-3p	canonical mature miRNA	22	-21.2	747
NM_001139946.1	895	ssa-miR-novel-17-3p- 3' isomiR	3' isomiR	22	-21.2	747
NM_001139947.1	1191	ssa-miR-140-5p	canonical mature miRNA	22	-21.2	749
NM_001139947.1	1191	ssa-miR-140-5p- 3' isomiR	3' isomiR	22	-21.2	749
NM_001139947.1	1191	ssa-miR-8159-5p	canonical mature miRNA	24	-21.9	808
NM_001139947.1	1191	ssa-miR-8159-5p- 3' isomiR	3' isomiR	24	-22.1	801
NM_001139948.1	536	ssa-miR-7a-5p	canonical mature miRNA	23	-22.8	375
NM_001139948.1	536	ssa-miR-7a-5p- 3' length isomiR	3' length isomiR	24	-22.9	375
NM_001139949.1	721	ssa-miR-novel-2-3p	canonical mature miRNA	22	-21.7	684
NM_001139949.1	721	ssa-miR-novel-2-3p	canonical mature miRNA	22	-21.7	684
NM_001139949.1	721	ssa-miR-novel-2-3p- 3' length isomiR	3' length isomiR	23	-21.7	684
NM_001139949.1	721	ssa-miR-novel-2-3p- 3' length isomiR	3' length isomiR	23	-21.7	684
NM_001139951.1	1054	ssa-miR-338a-3p	canonical mature miRNA	23	-23	834
NM_001139951.1	1054	ssa-miR-338a-3p	canonical mature miRNA	22	-23	834
NM_001139951.1	1054	ssa-miR-338a-3p- 3' length isomiR	3' length isomiR	23	-23	834
NM_001139951.1	1054	ssa-miR-462a-3p	canonical mature miRNA	22	-28	784
NM_001139951.1	1054	ssa-miR-462a-3p- 3' isomiR	3' isomiR	22	-28	784
NM_001139951.1	1054	ssa-miR-8160-8161ab-5p	canonical mature miRNA	22	-19.1	168
NM_001139951.1	1054	ssa-miR-8160-8161ab-5p- 3' isomiR	3' isomiR	22	-20.4	177
NM_001139953.1	1043	ssa-miR-200c-5p	canonical mature miRNA	22	-21.5	380
NM_001139953.1	1043	ssa-miR-200c-5p- 3' isomiR	3' isomiR	22	-21.3	380
NM_001139953.1	1043	ssa-miR-214-3-3p	canonical mature miRNA	23	-24.8	927
NM_001139953.1	1043	ssa-miR-214-3-3p- 3' isomiR-1	3' isomiR	23	-24.8	927
NM_001139953.1	1043	ssa-miR-214-3-3p- 3' isomiR-2	3' isomiR	23	-26.1	927
NM_001139953.1	1043	ssa-miR-455-1-2-3p	canonical mature miRNA	22	-18.9	570
NM_001139953.1	1043	ssa-miR-455-1-2-3p- 3' isomiR	3' isomiR	22	-18.9	570
NM_001139954.1	1192	ssa-miR-200c-5p	canonical mature miRNA	22	-23	979
NM_001139954.1	1192	ssa-miR-200c-5p- 3' isomiR	3' isomiR	22	-23	979
NM_001139954.1	1192	ssa-miR-726-3p	canonical mature miRNA	22	-22.5	901
NM_001139954.1	1192	ssa-miR-726-3p-3' isomiR	3' isomiR	22	-22.3	901
NM_001139954.1	1192	ssa-miR-7a-5p	canonical mature miRNA	23	-25.9	185
NM_001139954.1	1192	ssa-miR-7a-5p- 3' length isomiR	3' length isomiR	24	-26	185
NM_001139955.1	560	ssa-miR-200c-5p	canonical mature miRNA	22	-21	283
NM_001139955.1	560	ssa-miR-200c-5p- 3' isomiR	3' isomiR	22	-21.3	282
NM_001139955.1	560	ssa-miR-214-3-3p	canonical mature miRNA	23	-21.4	90
NM_001139955.1	560	ssa-miR-214-3-3p- 3' isomiR-1	3' isomiR	23	-19.5	91
NM_001139955.1	560	ssa-miR-214-3-3p- 3' isomiR-2	3' isomiR	23	-19.3	91
NM_001139955.1	560	ssa-miR-30b-3p	canonical mature miRNA	22	-19.4	204
NM_001139955.1	560	ssa-miR-30b-3p- 3' isomiR	3' isomiR	22	-19.6	204
NM_001139955.1	560	ssa-miR-30f-3p	canonical mature miRNA	22	-23.4	204
NM_001139955.1	560	ssa-miR-30f-3p- 3' isomiR	3' isomiR	22	-23.6	204
NM_001139955.1	560	ssa-miR-456-3p	canonical mature miRNA	22	-20.2	181
NM_001139955.1	560	ssa-miR-456-3p- 3' isomiR -1	3' isomiR	22	-19.3	168
NM_001139955.1	560	ssa-miR-456-3p- 3' isomiR -2	3' isomiR	22	-19.3	168
NM_001139957.1	1879	ssa-miR-214-3-3p	canonical mature miRNA	23	-26.1	206
NM_001139957.1	1879	ssa-miR-214-3-3p- 3' isomiR-1	3' isomiR	23	-26.1	206
NM_001139957.1	1879	ssa-miR-214-3-3p- 3' isomiR-2	3' isomiR	23	-26.1	206
NM_001139957.1	1879	ssa-miR-458-3p	canonical mature miRNA	22	-19.5	1580
NM_001139957.1	1879	ssa-miR-458-3p- 3' isomiR	3' isomiR	22	-19.7	1580
NM_001139957.1	1879	ssa-miR-730a-2-3p	canonical mature miRNA	22	-26.2	1388
NM_001139957.1	1879	ssa-miR-730a-2-3p- 3' length isomiR	3' length isomiR	23	-26.2	1388
NM_001139957.1	1879	ssa-miR-8159-5p	canonical mature miRNA	24	-30.1	1605
NM_001139957.1	1879	ssa-miR-8159-5p- 3' isomiR	3' isomiR	24	-30.3	1596
NM_001139959.1	898	ssa-miR-455-1-2-3p	canonical mature miRNA	22	-20.4	132
NM_001139959.1	898	ssa-miR-455-1-2-3p- 3' isomiR	3' isomiR	22	-20.4	132
NM_001139961.1	1256	ssa-miR-novel-17-3p	canonical mature miRNA	22	-20.7	843
NM_001139961.1	1256	ssa-miR-novel-17-3p- 3' isomiR	3' isomiR	22	-21.3	842
NM_001139962.1	484	ssa-miR-200c-5p	canonical mature miRNA	22	-20.4	233
NM_001139962.1	484	ssa-miR-200c-5p- 3' isomiR	3' isomiR	22	-19.6	243
NM_001139962.1	484	ssa-miR-novel-2-3p	canonical mature miRNA	22	-19.7	173
NM_001139962.1	484	ssa-miR-novel-2-3p	canonical mature miRNA	22	-19.7	173
NM_001139962.1	484	ssa-miR-novel-2-3p- 3' length isomiR	3' length isomiR	23	-19.7	173
NM_001139962.1	484	ssa-miR-novel-2-3p- 3' length isomiR	3' length isomiR	23	-19.7	173
NM_001139963.1	2630	ssa-miR-125b-5p	canonical mature miRNA	23	-27.6	1873
NM_001139963.1	2630	ssa-miR-125b-5p- 3' isomiR	3' isomiR	23	-26.9	1885
NM_001139963.1	2630	ssa-miR-19c-5p	canonical mature miRNA	23	-19.6	2228
NM_001139963.1	2630	ssa-miR-19c-5p- 3' isomiR	3' isomiR	23	-19.6	2228
NM_001139963.1	2630	ssa-miR-214-3-3p	canonical mature miRNA	23	-23.2	2354
NM_001139963.1	2630	ssa-miR-214-3-3p- 3' isomiR-1	3' isomiR	23	-23.3	2361
NM_001139963.1	2630	ssa-miR-214-3-3p- 3' isomiR-2	3' isomiR	23	-22.8	2357
NM_001139963.1	2630	ssa-miR-221-3p	canonical mature miRNA	23	-20.5	2270
NM_001139963.1	2630	ssa-miR-221-3p	canonical mature miRNA	23	-20.5	2270
NM_001139963.1	2630	ssa-miR-221-3p- 3' isomiR	3' isomiR	23	-20.1	2258
NM_001139963.1	2630	ssa-miR-221-3p- 3' length isomiR	3' length isomiR	24	-22.8	2269
NM_001139963.1	2630	ssa-miR-454-5p	canonical mature miRNA	22	-27.8	629
NM_001139963.1	2630	ssa-miR-454-5p- 3' isomiR	3' isomiR	22	-26.9	629
NM_001139963.1	2630	ssa-miR-462a-3p	canonical mature miRNA	22	-18.5	1196
NM_001139963.1	2630	ssa-miR-462a-3p- 3' isomiR	3' isomiR	22	-18.9	1196
NM_001139963.1	2630	ssa-miR-730a-2-3p	canonical mature miRNA	22	-21.6	21
NM_001139963.1	2630	ssa-miR-730a-2-3p- 3' length isomiR	3' length isomiR	23	-21.6	21
NM_001139963.1	2630	ssa-miR-7a-5p	canonical mature miRNA	23	-20.1	502
NM_001139963.1	2630	ssa-miR-7a-5p- 3' length isomiR	3' length isomiR	24	-20.9	501
NM_001139963.1	2630	ssa-miR-8159-5p	canonical mature miRNA	24	-20.4	1297
NM_001139963.1	2630	ssa-miR-8159-5p- 3' isomiR	3' isomiR	24	-20.4	1297
NM_001139963.1	2630	ssa-miR-8160-8161ab-5p	canonical mature miRNA	22	-20.4	1824
NM_001139963.1	2630	ssa-miR-8160-8161ab-5p- 3' isomiR	3' isomiR	22	-21.5	1835
NM_001139963.1	2630	ssa-miR-novel-9-3p	canonical mature miRNA	22	-23.3	895
NM_001139963.1	2630	ssa-miR-novel-9-3p- 3' isomiR	3' isomiR	22	-22.8	899
NM_001139964.1	1095	ssa-miR-138-5p	canonical mature miRNA	23	-26.2	611
NM_001139964.1	1095	ssa-miR-138-5p- 3' length isomiR	3' length isomiR	24	-26.2	611
NM_001139965.1	1226	ssa-miR-146a-3p	canonical mature miRNA	23	-20.2	494
NM_001139965.1	1226	ssa-miR-146a-3p- 3' isomiR	3' isomiR	23	-21.1	495
NM_001139965.1	1226	ssa-miR-30b-3p- 3' isomiR	3' isomiR	22	-18.5	87
NM_001139966.1	968	ssa-miR-7a-5p	canonical mature miRNA	23	-20	220
NM_001139966.1	968	ssa-miR-7a-5p- 3' length isomiR	3' length isomiR	24	-20	220
NM_001139966.1	968	ssa-miR-8159-5p	canonical mature miRNA	24	-23.2	212
NM_001139966.1	968	ssa-miR-8159-5p	canonical mature miRNA	24	-18.3	851
NM_001139966.1	968	ssa-miR-8159-5p- 3' isomiR	3' isomiR	24	-21.3	212
NM_001139966.1	968	ssa-miR-8159-5p- 3' isomiR	3' isomiR	24	-19.2	850
NM_001139970.1	689	ssa-let-7cd-3p	canonical mature miRNA	22	-18.1	609
NM_001139970.1	689	ssa-let-7cd-3p- 3' isomiR	3' isomiR	22	-18.5	609
NM_001139970.1	689	ssa-miR-214-3-3p	canonical mature miRNA	23	-29.1	143
NM_001139970.1	689	ssa-miR-214-3-3p- 3' isomiR-1	3' isomiR	23	-29.5	140
NM_001139970.1	689	ssa-miR-214-3-3p- 3' isomiR-2	3' isomiR	23	-30.2	140
NM_001139971.1	944	ssa-miR-184-3p	canonical mature miRNA	22	-23.1	126
NM_001139971.1	944	ssa-miR-184-3p- 3' isomiR	3' isomiR	22	-23.2	126
NM_001139971.1	944	ssa-miR-19c-5p	canonical mature miRNA	23	-20.8	365
NM_001139971.1	944	ssa-miR-19c-5p- 3' isomiR	3' isomiR	23	-20.8	365
NM_001139973.1	1097	ssa-miR-30b-3p	canonical mature miRNA	22	-18.5	966
NM_001139973.1	1097	ssa-miR-30b-3p- 3' isomiR	3' isomiR	22	-19.3	965
NM_001139973.1	1097	ssa-miR-30f-3p- 3' isomiR	3' isomiR	22	-18.4	965
NM_001139974.1	633	ssa-miR-7a-5p	canonical mature miRNA	23	-20	193
NM_001139974.1	633	ssa-miR-7a-5p- 3' length isomiR	3' length isomiR	24	-21.1	192
NM_001139974.1	633	ssa-miR-8159-5p	canonical mature miRNA	24	-21.5	424
NM_001139974.1	633	ssa-miR-8159-5p- 3' isomiR	3' isomiR	24	-21	424
NM_001139976.1	869	ssa-miR-novel-2-3p	canonical mature miRNA	22	-21.4	563
NM_001139976.1	869	ssa-miR-novel-2-3p	canonical mature miRNA	22	-21.4	563
NM_001139976.1	869	ssa-miR-novel-2-3p- 3' length isomiR	3' length isomiR	23	-22	563
NM_001139976.1	869	ssa-miR-novel-2-3p- 3' length isomiR	3' length isomiR	23	-22	563
NM_001139977.1	751	ssa-miR-214-3-3p	canonical mature miRNA	23	-24.9	180
NM_001139977.1	751	ssa-miR-214-3-3p- 3' isomiR-1	3' isomiR	23	-24.9	180
NM_001139977.1	751	ssa-miR-214-3-3p- 3' isomiR-2	3' isomiR	23	-24.9	180
NM_001139977.1	751	ssa-miR-730a-2-3p	canonical mature miRNA	22	-18.9	170
NM_001139977.1	751	ssa-miR-730a-2-3p- 3' length isomiR	3' length isomiR	23	-18.9	170
NM_001139977.1	751	ssa-miR-novel-2-3p	canonical mature miRNA	22	-19.2	528
NM_001139977.1	751	ssa-miR-novel-2-3p	canonical mature miRNA	22	-19.2	528
NM_001139977.1	751	ssa-miR-novel-2-3p- 3' length isomiR	3' length isomiR	23	-20.5	527
NM_001139977.1	751	ssa-miR-novel-2-3p- 3' length isomiR	3' length isomiR	23	-20.5	527
NM_001139978.1	848	ssa-miR-novel-2-3p	canonical mature miRNA	22	-19.8	113
NM_001139978.1	848	ssa-miR-novel-2-3p	canonical mature miRNA	22	-19.8	113
NM_001139978.1	848	ssa-miR-novel-2-3p- 3' length isomiR	3' length isomiR	23	-20.4	113
NM_001139978.1	848	ssa-miR-novel-2-3p- 3' length isomiR	3' length isomiR	23	-20.4	113
NM_001139979.1	349	ssa-miR-455-1-2-3p	canonical mature miRNA	22	-27.7	50
NM_001139979.1	349	ssa-miR-455-1-2-3p	canonical mature miRNA	22	-27.7	106
NM_001139979.1	349	ssa-miR-455-1-2-3p	canonical mature miRNA	22	-27.7	162
NM_001139979.1	349	ssa-miR-455-1-2-3p- 3' isomiR	3' isomiR	22	-28.8	50
NM_001139979.1	349	ssa-miR-455-1-2-3p- 3' isomiR	3' isomiR	22	-28.8	106
NM_001139979.1	349	ssa-miR-455-1-2-3p- 3' isomiR	3' isomiR	22	-28.8	162
NM_001139981.1	988	ssa-miR-125b-5p	canonical mature miRNA	23	-18.5	313
NM_001139981.1	988	ssa-miR-125b-5p- 3' isomiR	3' isomiR	23	-19.2	317
NM_001139981.1	988	ssa-miR-455-1-2-3p	canonical mature miRNA	22	-24.4	66
NM_001139981.1	988	ssa-miR-455-1-2-3p- 3' isomiR	3' isomiR	22	-24.4	66
NM_001139982.1	731	ssa-miR-125b-5p	canonical mature miRNA	23	-21.5	299
NM_001139982.1	731	ssa-miR-125b-5p- 3' isomiR	3' isomiR	23	-21.5	299
NM_001139983.1	2472	ssa-miR-455-1-2-3p	canonical mature miRNA	22	-27.8	1438
NM_001139983.1	2472	ssa-miR-455-1-2-3p- 3' isomiR	3' isomiR	22	-27.8	1438
NM_001139983.1	2472	ssa-miR-730a-2-3p	canonical mature miRNA	22	-22.4	227
NM_001139983.1	2472	ssa-miR-730a-2-3p- 3' length isomiR	3' length isomiR	23	-24.9	226
NM_001139983.1	2472	ssa-miR-novel-2-3p- 3' length isomiR	3' length isomiR	23	-18.3	1524
NM_001139983.1	2472	ssa-miR-novel-2-3p- 3' length isomiR	3' length isomiR	23	-18.3	1524
NM_001139984.1	1890	ssa-miR-138-5p	canonical mature miRNA	23	-32.5	1040
NM_001139984.1	1890	ssa-miR-138-5p- 3' length isomiR	3' length isomiR	24	-32.8	1038
NM_001139984.1	1890	ssa-miR-214-3-3p	canonical mature miRNA	23	-25.1	626
NM_001139984.1	1890	ssa-miR-214-3-3p- 3' isomiR-1	3' isomiR	23	-26	625
NM_001139984.1	1890	ssa-miR-214-3-3p- 3' isomiR-2	3' isomiR	23	-24.4	626
NM_001139984.1	1890	ssa-miR-221-3p	canonical mature miRNA	23	-22.1	619
NM_001139984.1	1890	ssa-miR-221-3p	canonical mature miRNA	23	-21	682
NM_001139984.1	1890	ssa-miR-221-3p	canonical mature miRNA	23	-22.1	619
NM_001139984.1	1890	ssa-miR-221-3p	canonical mature miRNA	23	-21	682
NM_001139984.1	1890	ssa-miR-221-3p- 3' isomiR	3' isomiR	23	-22.1	619
NM_001139984.1	1890	ssa-miR-221-3p- 3' isomiR	3' isomiR	23	-20.6	693
NM_001139984.1	1890	ssa-miR-221-3p- 3' length isomiR	3' length isomiR	24	-23.5	681
NM_001139984.1	1890	ssa-miR-221-3p- 3' length isomiR	3' length isomiR	24	-22.1	619
NM_001139984.1	1890	ssa-miR-456-3p	canonical mature miRNA	22	-27.5	1015
NM_001139984.1	1890	ssa-miR-456-3p	canonical mature miRNA	22	-24.8	1300
NM_001139984.1	1890	ssa-miR-456-3p- 3' isomiR -1	3' isomiR	22	-27	1029
NM_001139984.1	1890	ssa-miR-456-3p- 3' isomiR -1	3' isomiR	22	-23.8	1302
NM_001139984.1	1890	ssa-miR-456-3p- 3' isomiR -2	3' isomiR	22	-27.5	1026
NM_001139984.1	1890	ssa-miR-456-3p- 3' isomiR -2	3' isomiR	22	-23.3	1301
NM_001139986.1	1484	ssa-miR-1338-3p	canonical mature miRNA	22	-20.9	358
NM_001139986.1	1484	ssa-miR-1338-3p- 3' length isomiR	3' length isomiR	23	-23.4	357
NM_001139986.1	1484	ssa-miR-187-5p	canonical mature miRNA	24	-23.4	1051
NM_001139986.1	1484	ssa-miR-187-5p- 3' isomiR	3' isomiR	24	-24.2	1050
NM_001139986.1	1484	ssa-miR-221-3p	canonical mature miRNA	23	-26.6	399
NM_001139986.1	1484	ssa-miR-221-3p	canonical mature miRNA	23	-26.6	399
NM_001139986.1	1484	ssa-miR-221-3p- 3' isomiR	3' isomiR	23	-26.6	399
NM_001139986.1	1484	ssa-miR-221-3p- 3' length isomiR	3' length isomiR	24	-26.6	399
NM_001139988.1	527	ssa-miR-1338-3p	canonical mature miRNA	22	-29.3	151
NM_001139988.1	527	ssa-miR-1338-3p- 3' length isomiR	3' length isomiR	23	-29.8	146
NM_001139989.1	1093	ssa-miR-214-3-3p	canonical mature miRNA	23	-19.7	838
NM_001139989.1	1093	ssa-miR-214-3-3p- 3' isomiR-1	3' isomiR	23	-21.1	834
NM_001139989.1	1093	ssa-miR-214-3-3p- 3' isomiR-2	3' isomiR	23	-21.6	834
NM_001139989.1	1093	ssa-miR-338a-3p	canonical mature miRNA	23	-24	553
NM_001139989.1	1093	ssa-miR-338a-3p	canonical mature miRNA	22	-24	553
NM_001139989.1	1093	ssa-miR-338a-3p- 3' length isomiR	3' length isomiR	23	-24	553
NM_001139991.1	996	ssa-let-7cd-3p	canonical mature miRNA	22	-21.7	681
NM_001139991.1	996	ssa-let-7cd-3p- 3' isomiR	3' isomiR	22	-21.7	681
NM_001139991.1	996	ssa-miR-30b-3p	canonical mature miRNA	22	-21.4	62
NM_001139991.1	996	ssa-miR-30b-3p- 3' isomiR	3' isomiR	22	-21.9	60
NM_001139993.1	882	ssa-miR-19c-5p	canonical mature miRNA	23	-27.7	337
NM_001139993.1	882	ssa-miR-19c-5p- 3' isomiR	3' isomiR	23	-27.9	337
NM_001139993.1	882	ssa-miR-8158-3p	canonical mature miRNA	23	-23.3	48
NM_001139993.1	882	ssa-miR-8158-3p-iso- 3' isomiR-1	3' isomiR	23	-22.1	48
NM_001139993.1	882	ssa-miR-8158-3p-iso- 3' isomiR-2	3' isomiR	23	-21.6	55
NM_001139995.1	1597	ssa-miR-214-5p	canonical mature miRNA	22	-27.1	290
NM_001139995.1	1597	ssa-miR-214-5p- 3' isomiR	3' isomiR	22	-26.8	301
NM_001139995.1	1597	ssa-miR-30b-3p	canonical mature miRNA	22	-20.6	60
NM_001139995.1	1597	ssa-miR-30b-3p- 3' isomiR	3' isomiR	22	-20.8	60
NM_001139995.1	1597	ssa-miR-30f-3p	canonical mature miRNA	22	-25.8	60
NM_001139995.1	1597	ssa-miR-30f-3p- 3' isomiR	3' isomiR	22	-26	60
NM_001139996.1	1187	ssa-miR-200c-5p	canonical mature miRNA	22	-19.2	997
NM_001139996.1	1187	ssa-miR-200c-5p- 3' isomiR	3' isomiR	22	-19.5	1001
NM_001139996.1	1187	ssa-miR-221-3p	canonical mature miRNA	23	-19.3	404
NM_001139996.1	1187	ssa-miR-221-3p	canonical mature miRNA	23	-19.3	404
NM_001139996.1	1187	ssa-miR-221-3p- 3' isomiR	3' isomiR	23	-19.3	404
NM_001139996.1	1187	ssa-miR-221-3p- 3' length isomiR	3' length isomiR	24	-19.3	404
NM_001139996.1	1187	ssa-miR-730a-2-3p	canonical mature miRNA	22	-26.3	278
NM_001139996.1	1187	ssa-miR-730a-2-3p- 3' length isomiR	3' length isomiR	23	-27.1	275
NM_001139997.1	1097	ssa-miR-214-3-3p	canonical mature miRNA	23	-21.5	847
NM_001139997.1	1097	ssa-miR-214-3-3p- 3' isomiR-1	3' isomiR	23	-22.4	846
NM_001139997.1	1097	ssa-miR-214-3-3p- 3' isomiR-2	3' isomiR	23	-21.5	851
NM_001139997.1	1097	ssa-miR-456-3p	canonical mature miRNA	22	-28.3	381
NM_001139997.1	1097	ssa-miR-456-3p- 3' isomiR -1	3' isomiR	22	-28.8	380
NM_001139997.1	1097	ssa-miR-456-3p- 3' isomiR -2	3' isomiR	22	-27.4	381
NM_001139998.1	1622	ssa-miR-138-5p	canonical mature miRNA	23	-27.3	622
NM_001139998.1	1622	ssa-miR-138-5p- 3' length isomiR	3' length isomiR	24	-27.8	621
NM_001139998.1	1622	ssa-miR-221-3p	canonical mature miRNA	23	-25.7	296
NM_001139998.1	1622	ssa-miR-221-3p	canonical mature miRNA	23	-25.7	296
NM_001139998.1	1622	ssa-miR-221-3p- 3' isomiR	3' isomiR	23	-25.7	296
NM_001139998.1	1622	ssa-miR-221-3p- 3' length isomiR	3' length isomiR	24	-25.7	296
NM_001139998.1	1622	ssa-miR-30b-3p	canonical mature miRNA	22	-19.2	754
NM_001139998.1	1622	ssa-miR-30b-3p- 3' isomiR	3' isomiR	22	-20.9	753
NM_001139998.1	1622	ssa-miR-30f-3p	canonical mature miRNA	22	-19.1	754
NM_001139998.1	1622	ssa-miR-30f-3p- 3' isomiR	3' isomiR	22	-20.8	753
NM_001139998.1	1622	ssa-miR-456-3p	canonical mature miRNA	22	-22.7	1461
NM_001139998.1	1622	ssa-miR-456-3p- 3' isomiR -1	3' isomiR	22	-23.1	1460
NM_001139998.1	1622	ssa-miR-456-3p- 3' isomiR -2	3' isomiR	22	-22.3	1463
NM_001140000.1	1766	ssa-let-7cd-3p	canonical mature miRNA	22	-18.9	215
NM_001140000.1	1766	ssa-let-7cd-3p- 3' isomiR	3' isomiR	22	-19.3	215
NM_001140000.1	1766	ssa-miR-338a-3p	canonical mature miRNA	23	-25.8	635
NM_001140000.1	1766	ssa-miR-338a-3p	canonical mature miRNA	22	-22.9	643
NM_001140000.1	1766	ssa-miR-338a-3p- 3' length isomiR	3' length isomiR	23	-25.1	635
NM_001140000.1	1766	ssa-miR-462a-3p	canonical mature miRNA	22	-26.2	498
NM_001140000.1	1766	ssa-miR-462a-3p- 3' isomiR	3' isomiR	22	-27.6	497
NM_001140001.1	1034	ssa-miR-novel-2-3p	canonical mature miRNA	22	-20.9	645
NM_001140001.1	1034	ssa-miR-novel-2-3p	canonical mature miRNA	22	-20.9	645
NM_001140001.1	1034	ssa-miR-novel-2-3p- 3' length isomiR	3' length isomiR	23	-20.9	645
NM_001140001.1	1034	ssa-miR-novel-2-3p- 3' length isomiR	3' length isomiR	23	-20.9	645
NM_001140002.1	1608	ssa-miR-138-5p	canonical mature miRNA	23	-22.8	1466
NM_001140002.1	1608	ssa-miR-138-5p- 3' length isomiR	3' length isomiR	24	-22.8	1466
NM_001140002.1	1608	ssa-miR-140-5p	canonical mature miRNA	22	-22.9	679
NM_001140002.1	1608	ssa-miR-140-5p- 3' isomiR	3' isomiR	22	-22.9	679
NM_001140002.1	1608	ssa-miR-455-1-2-3p	canonical mature miRNA	22	-25.8	310
NM_001140002.1	1608	ssa-miR-455-1-2-3p- 3' isomiR	3' isomiR	22	-25.8	310
NM_001140003.1	805	ssa-miR-8159-5p	canonical mature miRNA	24	-24.3	91
NM_001140003.1	805	ssa-miR-8159-5p	canonical mature miRNA	24	-20.9	121
NM_001140003.1	805	ssa-miR-8159-5p	canonical mature miRNA	24	-20.9	221
NM_001140003.1	805	ssa-miR-8159-5p	canonical mature miRNA	24	-20.9	241
NM_001140003.1	805	ssa-miR-8159-5p	canonical mature miRNA	24	-20.6	180
NM_001140003.1	805	ssa-miR-8159-5p- 3' isomiR	3' isomiR	24	-22.6	92
NM_001140003.1	805	ssa-miR-8159-5p- 3' isomiR	3' isomiR	24	-22.3	217
NM_001140003.1	805	ssa-miR-8159-5p- 3' isomiR	3' isomiR	24	-20.6	180
NM_001140003.1	805	ssa-miR-8159-5p- 3' isomiR	3' isomiR	24	-20	121
NM_001140003.1	805	ssa-miR-8159-5p- 3' isomiR	3' isomiR	24	-20	241
NM_001140004.1	920	ssa-miR-138-5p	canonical mature miRNA	23	-25	99
NM_001140004.1	920	ssa-miR-138-5p- 3' length isomiR	3' length isomiR	24	-25	99
NM_001140004.1	920	ssa-miR-140-5p	canonical mature miRNA	22	-18.1	694
NM_001140004.1	920	ssa-miR-140-5p- 3' isomiR	3' isomiR	22	-18.1	694
NM_001140004.1	920	ssa-miR-456-3p	canonical mature miRNA	22	-23.9	110
NM_001140004.1	920	ssa-miR-456-3p- 3' isomiR -1	3' isomiR	22	-23.7	112
NM_001140004.1	920	ssa-miR-456-3p- 3' isomiR -2	3' isomiR	22	-23.7	112
NM_001140006.1	1672	ssa-miR-140-5p	canonical mature miRNA	22	-19	405
NM_001140006.1	1672	ssa-miR-140-5p- 3' isomiR	3' isomiR	22	-18.8	407
NM_001140006.1	1672	ssa-miR-30b-3p- 3' isomiR	3' isomiR	22	-18.1	1241
NM_001140007.1	1004	ssa-miR-184-3p	canonical mature miRNA	22	-30.1	736
NM_001140007.1	1004	ssa-miR-184-3p- 3' isomiR	3' isomiR	22	-29.3	736
NM_001140008.1	1447	ssa-miR-187-5p	canonical mature miRNA	24	-20.9	202
NM_001140008.1	1447	ssa-miR-187-5p- 3' isomiR	3' isomiR	24	-20.8	204
NM_001140008.1	1447	ssa-miR-214-3-3p	canonical mature miRNA	23	-23.7	1067
NM_001140008.1	1447	ssa-miR-214-3-3p- 3' isomiR-1	3' isomiR	23	-23.5	1071
NM_001140008.1	1447	ssa-miR-214-3-3p- 3' isomiR-2	3' isomiR	23	-23.5	1071
NM_001140008.1	1447	ssa-miR-214-5p	canonical mature miRNA	22	-20.8	471
NM_001140008.1	1447	ssa-miR-214-5p- 3' isomiR	3' isomiR	22	-20.7	469
NM_001140008.1	1447	ssa-miR-455-1-2-3p	canonical mature miRNA	22	-21.1	25
NM_001140008.1	1447	ssa-miR-455-1-2-3p- 3' isomiR	3' isomiR	22	-21.1	25
NM_001140008.1	1447	ssa-miR-730a-2-3p	canonical mature miRNA	22	-23.5	869
NM_001140008.1	1447	ssa-miR-730a-2-3p- 3' length isomiR	3' length isomiR	23	-24	868
NM_001140008.1	1447	ssa-miR-novel-5-5p	canonical mature miRNA	22	-18.5	1045
NM_001140008.1	1447	ssa-miR-novel-5-5p- 3' isomiR	3' isomiR	22	-18.5	1045
NM_001140009.1	861	ssa-miR-730a-2-3p	canonical mature miRNA	22	-24.1	449
NM_001140009.1	861	ssa-miR-730a-2-3p	canonical mature miRNA	22	-18.3	601
NM_001140009.1	861	ssa-miR-730a-2-3p- 3' length isomiR	3' length isomiR	23	-24.1	449
NM_001140009.1	861	ssa-miR-730a-2-3p- 3' length isomiR	3' length isomiR	23	-18.3	601
NM_001140009.1	861	ssa-miR-8159-5p	canonical mature miRNA	24	-24	460
NM_001140009.1	861	ssa-miR-8159-5p- 3' isomiR	3' isomiR	24	-24	460
NM_001140010.1	189	ssa-miR-221-3p	canonical mature miRNA	23	-23.4	1
NM_001140010.1	189	ssa-miR-221-3p	canonical mature miRNA	23	-23.4	1
NM_001140010.1	189	ssa-miR-221-3p- 3' isomiR	3' isomiR	23	-23.2	7
NM_001140010.1	189	ssa-miR-221-3p- 3' length isomiR	3' length isomiR	24	-25.5	1
NM_001140010.1	189	ssa-miR-456-3p	canonical mature miRNA	22	-22.9	17
NM_001140010.1	189	ssa-miR-456-3p- 3' isomiR -1	3' isomiR	22	-23.4	20
NM_001140010.1	189	ssa-miR-456-3p- 3' isomiR -2	3' isomiR	22	-24.4	20
NM_001140010.1	189	ssa-miR-8159-5p	canonical mature miRNA	24	-19.8	20
NM_001140010.1	189	ssa-miR-8159-5p- 3' isomiR	3' isomiR	24	-19.8	20
NM_001140012.1	2220	ssa-miR-138-5p	canonical mature miRNA	23	-25.2	655
NM_001140012.1	2220	ssa-miR-138-5p	canonical mature miRNA	23	-25	1602
NM_001140012.1	2220	ssa-miR-138-5p- 3' length isomiR	3' length isomiR	24	-27.3	654
NM_001140012.1	2220	ssa-miR-138-5p- 3' length isomiR	3' length isomiR	24	-25	1602
NM_001140012.1	2220	ssa-miR-214-3-3p	canonical mature miRNA	23	-25.9	1809
NM_001140012.1	2220	ssa-miR-214-3-3p- 3' isomiR-1	3' isomiR	23	-24.1	1810
NM_001140012.1	2220	ssa-miR-214-3-3p- 3' isomiR-2	3' isomiR	23	-23.9	1810
NM_001140012.1	2220	ssa-miR-214-5p	canonical mature miRNA	22	-25.6	1104
NM_001140012.1	2220	ssa-miR-214-5p- 3' isomiR	3' isomiR	22	-24.9	1104
NM_001140012.1	2220	ssa-miR-455-1-2-3p	canonical mature miRNA	22	-22.9	142
NM_001140012.1	2220	ssa-miR-455-1-2-3p- 3' isomiR	3' isomiR	22	-22.9	142
NM_001140012.1	2220	ssa-miR-8159-5p	canonical mature miRNA	24	-19.7	2029
NM_001140012.1	2220	ssa-miR-8159-5p- 3' isomiR	3' isomiR	24	-18	2030
NM_001140012.1	2220	ssa-miR-8160-8161ab-5p	canonical mature miRNA	22	-21.5	1680
NM_001140012.1	2220	ssa-miR-8160-8161ab-5p- 3' isomiR	3' isomiR	22	-21.6	1678
NM_001140014.1	2490	ssa_let_7i_1_3p	canonical mature miRNA	22	-18.1	680
NM_001140014.1	2490	ssa_let_7i_1_3p- 3' isomiR	3' isomiR	22	-18.1	680
NM_001140014.1	2490	ssa-miR-187-5p	canonical mature miRNA	24	-20.6	1835
NM_001140014.1	2490	ssa-miR-187-5p- 3' isomiR	3' isomiR	24	-21.6	1827
NM_001140014.1	2490	ssa-miR-200c-5p	canonical mature miRNA	22	-22.3	2350
NM_001140014.1	2490	ssa-miR-200c-5p- 3' isomiR	3' isomiR	22	-22.3	2350
NM_001140014.1	2490	ssa-miR-458-3p	canonical mature miRNA	22	-19.6	1948
NM_001140014.1	2490	ssa-miR-458-3p- 3' isomiR	3' isomiR	22	-19.6	1948
NM_001140015.1	1170	ssa-miR-138-5p	canonical mature miRNA	23	-23	906
NM_001140015.1	1170	ssa-miR-138-5p- 3' length isomiR	3' length isomiR	24	-23	906
NM_001140015.1	1170	ssa-miR-455-1-2-3p	canonical mature miRNA	22	-19.8	236
NM_001140015.1	1170	ssa-miR-455-1-2-3p- 3' isomiR	3' isomiR	22	-20.9	236
NM_001140015.1	1170	ssa-miR-8159-5p	canonical mature miRNA	24	-19.2	402
NM_001140015.1	1170	ssa-miR-8159-5p- 3' isomiR	3' isomiR	24	-19.2	402
NM_001140016.1	1685	ssa-miR-140-5p	canonical mature miRNA	22	-22.2	223
NM_001140016.1	1685	ssa-miR-140-5p- 3' isomiR	3' isomiR	22	-22.3	222
NM_001140016.1	1685	ssa-miR-221-3p	canonical mature miRNA	23	-21.5	1582
NM_001140016.1	1685	ssa-miR-221-3p	canonical mature miRNA	23	-21.5	1582
NM_001140016.1	1685	ssa-miR-221-3p- 3' isomiR	3' isomiR	23	-20.6	1582
NM_001140016.1	1685	ssa-miR-221-3p- 3' length isomiR	3' length isomiR	24	-22.7	1582
NM_001140016.1	1685	ssa-miR-338a-3p	canonical mature miRNA	23	-20.4	1014
NM_001140016.1	1685	ssa-miR-338a-3p	canonical mature miRNA	22	-20	1014
NM_001140016.1	1685	ssa-miR-338a-3p- 3' length isomiR	3' length isomiR	23	-21.9	1013
NM_001140017.1	901	ssa-miR-221-3p	canonical mature miRNA	23	-30.5	405
NM_001140017.1	901	ssa-miR-221-3p	canonical mature miRNA	23	-30.5	405
NM_001140017.1	901	ssa-miR-221-3p- 3' isomiR	3' isomiR	23	-30.5	405
NM_001140017.1	901	ssa-miR-221-3p- 3' length isomiR	3' length isomiR	24	-32.6	399
NM_001140017.1	901	ssa-miR-30b-3p	canonical mature miRNA	22	-19.1	791
NM_001140017.1	901	ssa-miR-30b-3p- 3' isomiR	3' isomiR	22	-19.7	787
NM_001140017.1	901	ssa-miR-30f-3p- 3' isomiR	3' isomiR	22	-18.3	790
NM_001140018.1	1549	ssa-miR-30f-3p	canonical mature miRNA	22	-18.7	4
NM_001140018.1	1549	ssa-miR-30f-3p- 3' isomiR	3' isomiR	22	-18.7	2
NM_001140019.1	1604	ssa-miR-138-5p	canonical mature miRNA	23	-24.4	1
NM_001140019.1	1604	ssa-miR-138-5p- 3' length isomiR	3' length isomiR	24	-24.4	1
NM_001140019.1	1604	ssa-miR-30b-3p	canonical mature miRNA	22	-21.5	155
NM_001140019.1	1604	ssa-miR-30b-3p- 3' isomiR	3' isomiR	22	-21.5	155
NM_001140019.1	1604	ssa-miR-30f-3p	canonical mature miRNA	22	-18.7	156
NM_001140019.1	1604	ssa-miR-338a-3p	canonical mature miRNA	23	-21.3	444
NM_001140019.1	1604	ssa-miR-338a-3p	canonical mature miRNA	22	-21.3	444
NM_001140019.1	1604	ssa-miR-338a-3p- 3' length isomiR	3' length isomiR	23	-21.3	444
NM_001140019.1	1604	ssa-miR-455-1-2-3p	canonical mature miRNA	22	-29.5	706
NM_001140019.1	1604	ssa-miR-455-1-2-3p- 3' isomiR	3' isomiR	22	-30.6	706
NM_001140019.1	1604	ssa-miR-462a-3p	canonical mature miRNA	22	-28	106
NM_001140019.1	1604	ssa-miR-462a-3p- 3' isomiR	3' isomiR	22	-28	106
NM_001140020.1	1661	ssa-miR-184-3p	canonical mature miRNA	22	-23.2	243
NM_001140020.1	1661	ssa-miR-184-3p- 3' isomiR	3' isomiR	22	-23.4	243
NM_001140020.1	1661	ssa-miR-214-5p	canonical mature miRNA	22	-28.5	344
NM_001140020.1	1661	ssa-miR-214-5p- 3' isomiR	3' isomiR	22	-27.7	344
NM_001140020.1	1661	ssa-miR-221-3p	canonical mature miRNA	23	-20.8	1160
NM_001140020.1	1661	ssa-miR-221-3p	canonical mature miRNA	23	-20.8	1160
NM_001140020.1	1661	ssa-miR-221-3p- 3' isomiR	3' isomiR	23	-20.8	1160
NM_001140020.1	1661	ssa-miR-221-3p- 3' length isomiR	3' length isomiR	24	-21.2	1151
NM_001140020.1	1661	ssa-miR-730a-2-3p	canonical mature miRNA	22	-24.2	833
NM_001140020.1	1661	ssa-miR-730a-2-3p- 3' length isomiR	3' length isomiR	23	-24.2	833
NM_001140022.1	1248	ssa-miR-143-3p	canonical mature miRNA	21	-20.8	1094
NM_001140022.1	1248	ssa-miR-143-3p	canonical mature miRNA	21	-18.3	1116
NM_001140022.1	1248	ssa-miR-143-3p- 3' length isomiR	3' length isomiR	22	-22.4	1087
NM_001140022.1	1248	ssa-miR-143-3p- 3' length isomiR	3' length isomiR	22	-18.3	1116
NM_001140022.1	1248	ssa-miR-novel-2-3p	canonical mature miRNA	22	-27.2	298
NM_001140022.1	1248	ssa-miR-novel-2-3p	canonical mature miRNA	22	-27.2	298
NM_001140022.1	1248	ssa-miR-novel-2-3p- 3' length isomiR	3' length isomiR	23	-27.2	298
NM_001140022.1	1248	ssa-miR-novel-2-3p- 3' length isomiR	3' length isomiR	23	-18.5	1206
NM_001140022.1	1248	ssa-miR-novel-2-3p- 3' length isomiR	3' length isomiR	23	-27.2	298
NM_001140022.1	1248	ssa-miR-novel-2-3p- 3' length isomiR	3' length isomiR	23	-18.5	1206
NM_001140025.1	1413	ssa_let_7i_1_3p	canonical mature miRNA	22	-21	355
NM_001140025.1	1413	ssa_let_7i_1_3p- 3' isomiR	3' isomiR	22	-21	355
NM_001140025.1	1413	ssa-miR-146a-3p	canonical mature miRNA	23	-18.1	350
NM_001140025.1	1413	ssa-miR-146a-3p- 3' isomiR	3' isomiR	23	-18.5	354
NM_001140025.1	1413	ssa-miR-19c-5p	canonical mature miRNA	23	-21	1254
NM_001140025.1	1413	ssa-miR-19c-5p- 3' isomiR	3' isomiR	23	-21.8	1253
NM_001140025.1	1413	ssa-miR-214-3-3p	canonical mature miRNA	23	-23.5	401
NM_001140025.1	1413	ssa-miR-214-3-3p- 3' isomiR-1	3' isomiR	23	-23.5	401
NM_001140025.1	1413	ssa-miR-214-3-3p- 3' isomiR-2	3' isomiR	23	-23.5	401
NM_001140025.1	1413	ssa-miR-8160-8161ab-5p	canonical mature miRNA	22	-22	381
NM_001140025.1	1413	ssa-miR-8160-8161ab-5p- 3' isomiR	3' isomiR	22	-22.4	381
NM_001140026.1	815	ssa-miR-146a-3p	canonical mature miRNA	23	-18.5	362
NM_001140026.1	815	ssa-miR-146a-3p- 3' isomiR	3' isomiR	23	-19.2	361
NM_001140027.1	1415	ssa-miR-214-5p	canonical mature miRNA	22	-18.7	662
NM_001140027.1	1415	ssa-miR-214-5p- 3' isomiR	3' isomiR	22	-18.7	662
NM_001140027.1	1415	ssa-miR-462a-3p	canonical mature miRNA	22	-22.9	1156
NM_001140027.1	1415	ssa-miR-462a-3p- 3' isomiR	3' isomiR	22	-22.9	1156
NM_001140029.1	805	ssa-miR-200c-5p- 3' isomiR	3' isomiR	22	-18.6	673
NM_001140030.1	914	ssa-miR-146a-3p	canonical mature miRNA	23	-18.8	576
NM_001140030.1	914	ssa-miR-146a-3p- 3' isomiR	3' isomiR	23	-19.5	575
NM_001140030.1	914	ssa-miR-338a-3p	canonical mature miRNA	23	-25.6	133
NM_001140030.1	914	ssa-miR-338a-3p	canonical mature miRNA	22	-25.6	133
NM_001140030.1	914	ssa-miR-338a-3p- 3' length isomiR	3' length isomiR	23	-27.2	133
NM_001140030.1	914	ssa-miR-462a-3p	canonical mature miRNA	22	-29.7	278
NM_001140030.1	914	ssa-miR-462a-3p- 3' isomiR	3' isomiR	22	-31	277
NM_001140032.1	1495	ssa-miR-214-3-3p	canonical mature miRNA	23	-23.6	35
NM_001140032.1	1495	ssa-miR-214-3-3p- 3' isomiR-1	3' isomiR	23	-24.2	31
NM_001140032.1	1495	ssa-miR-214-3-3p- 3' isomiR-2	3' isomiR	23	-25.1	31
NM_001140033.1	1582	ssa-miR-19c-5p	canonical mature miRNA	23	-18.6	183
NM_001140033.1	1582	ssa-miR-19c-5p- 3' isomiR	3' isomiR	23	-18.6	181
NM_001140033.1	1582	ssa-miR-30b-3p	canonical mature miRNA	22	-21.3	1540
NM_001140033.1	1582	ssa-miR-30b-3p- 3' isomiR	3' isomiR	22	-21.3	1540
NM_001140033.1	1582	ssa-miR-455-1-2-3p	canonical mature miRNA	22	-22	48
NM_001140033.1	1582	ssa-miR-455-1-2-3p- 3' isomiR	3' isomiR	22	-22	48
NM_001140033.1	1582	ssa-miR-8159-5p	canonical mature miRNA	24	-22.3	235
NM_001140033.1	1582	ssa-miR-8159-5p- 3' isomiR	3' isomiR	24	-20.6	236
NM_001140035.1	524	ssa-miR-19c-5p	canonical mature miRNA	23	-19.6	438
NM_001140035.1	524	ssa-miR-19c-5p- 3' isomiR	3' isomiR	23	-19.6	438
NM_001140037.1	641	ssa-miR-138-5p	canonical mature miRNA	23	-26.4	342
NM_001140037.1	641	ssa-miR-138-5p- 3' length isomiR	3' length isomiR	24	-26.4	342
NM_001140037.1	641	ssa-miR-19c-5p	canonical mature miRNA	23	-20.6	11
NM_001140037.1	641	ssa-miR-19c-5p- 3' isomiR	3' isomiR	23	-20.6	11
NM_001140038.1	1066	ssa-miR-455-1-2-3p	canonical mature miRNA	22	-26.5	821
NM_001140038.1	1066	ssa-miR-455-1-2-3p- 3' isomiR	3' isomiR	22	-26.5	821
NM_001140038.1	1066	ssa-miR-novel-2-3p	canonical mature miRNA	22	-22	1025
NM_001140038.1	1066	ssa-miR-novel-2-3p	canonical mature miRNA	22	-22	1025
NM_001140038.1	1066	ssa-miR-novel-2-3p- 3' length isomiR	3' length isomiR	23	-24	1024
NM_001140038.1	1066	ssa-miR-novel-2-3p- 3' length isomiR	3' length isomiR	23	-24	1024
NM_001140040.1	1996	ssa-miR-30b-3p	canonical mature miRNA	22	-18.1	34
NM_001140040.1	1996	ssa-miR-30b-3p- 3' isomiR	3' isomiR	22	-18.3	34
NM_001140040.1	1996	ssa-miR-338a-3p	canonical mature miRNA	23	-26.3	8
NM_001140040.1	1996	ssa-miR-338a-3p	canonical mature miRNA	22	-26.3	8
NM_001140040.1	1996	ssa-miR-338a-3p- 3' length isomiR	3' length isomiR	23	-26.3	8
NM_001140041.1	864	ssa-miR-8159-5p	canonical mature miRNA	24	-20.3	92
NM_001140041.1	864	ssa-miR-8159-5p- 3' isomiR	3' isomiR	24	-20.3	92
NM_001140041.1	864	ssa-miR-novel-2-3p	canonical mature miRNA	22	-19.1	339
NM_001140041.1	864	ssa-miR-novel-2-3p	canonical mature miRNA	22	-19.1	339
NM_001140041.1	864	ssa-miR-novel-2-3p- 3' length isomiR	3' length isomiR	23	-19.6	332
NM_001140041.1	864	ssa-miR-novel-2-3p- 3' length isomiR	3' length isomiR	23	-19.6	332
NM_001140042.1	1593	ssa-miR-138-5p	canonical mature miRNA	23	-32.4	228
NM_001140042.1	1593	ssa-miR-138-5p- 3' length isomiR	3' length isomiR	24	-32.4	228
NM_001140042.1	1593	ssa-miR-214-3-3p	canonical mature miRNA	23	-20.8	382
NM_001140042.1	1593	ssa-miR-214-3-3p- 3' isomiR-1	3' isomiR	23	-20.8	382
NM_001140042.1	1593	ssa-miR-214-3-3p- 3' isomiR-2	3' isomiR	23	-20.8	382
NM_001140042.1	1593	ssa-miR-456-3p	canonical mature miRNA	22	-21.4	697
NM_001140042.1	1593	ssa-miR-456-3p- 3' isomiR -1	3' isomiR	22	-21.9	696
NM_001140042.1	1593	ssa-miR-456-3p- 3' isomiR -2	3' isomiR	22	-20.6	712
NM_001140042.1	1593	ssa-miR-462a-3p	canonical mature miRNA	22	-18.6	712
NM_001140042.1	1593	ssa-miR-462a-3p- 3' isomiR	3' isomiR	22	-19	712
NM_001140042.1	1593	ssa-miR-8158-3p	canonical mature miRNA	23	-19.3	565
NM_001140042.1	1593	ssa-miR-8158-3p-iso- 3' isomiR-1	3' isomiR	23	-19.3	565
NM_001140042.1	1593	ssa-miR-8158-3p-iso- 3' isomiR-2	3' isomiR	23	-19.3	565
NM_001140043.1	865	ssa-miR-214-3-3p	canonical mature miRNA	23	-27.2	371
NM_001140043.1	865	ssa-miR-214-3-3p- 3' isomiR-1	3' isomiR	23	-27.6	375
NM_001140043.1	865	ssa-miR-214-3-3p- 3' isomiR-2	3' isomiR	23	-28.4	375
NM_001140043.1	865	ssa-miR-30b-3p	canonical mature miRNA	22	-19.4	445
NM_001140043.1	865	ssa-miR-30b-3p- 3' isomiR	3' isomiR	22	-18.9	445
NM_001140043.1	865	ssa-miR-30f-3p	canonical mature miRNA	22	-25.6	445
NM_001140043.1	865	ssa-miR-30f-3p- 3' isomiR	3' isomiR	22	-25.1	445
NM_001140043.1	865	ssa-miR-8159-5p	canonical mature miRNA	24	-23.3	570
NM_001140043.1	865	ssa-miR-8159-5p- 3' isomiR	3' isomiR	24	-22.6	570
NM_001140045.1	1617	ssa-miR-140-5p	canonical mature miRNA	22	-20.7	51
NM_001140045.1	1617	ssa-miR-140-5p- 3' isomiR	3' isomiR	22	-20.9	50
NM_001140045.1	1617	ssa-miR-146a-3p	canonical mature miRNA	23	-23.5	792
NM_001140045.1	1617	ssa-miR-146a-3p- 3' isomiR	3' isomiR	23	-22.1	797
NM_001140045.1	1617	ssa-miR-214-3-3p	canonical mature miRNA	23	-28.9	315
NM_001140045.1	1617	ssa-miR-214-3-3p- 3' isomiR-1	3' isomiR	23	-27	316
NM_001140045.1	1617	ssa-miR-214-3-3p- 3' isomiR-2	3' isomiR	23	-26.8	316
NM_001140045.1	1617	ssa-miR-462a-3p	canonical mature miRNA	22	-24.4	616
NM_001140045.1	1617	ssa-miR-462a-3p- 3' isomiR	3' isomiR	22	-24.8	616
NM_001140045.1	1617	ssa-miR-novel-17-3p	canonical mature miRNA	22	-20	677
NM_001140045.1	1617	ssa-miR-novel-17-3p- 3' isomiR	3' isomiR	22	-20	677
NM_001140046.1	1301	ssa-let-7cd-3p	canonical mature miRNA	22	-19	633
NM_001140046.1	1301	ssa-let-7cd-3p- 3' isomiR	3' isomiR	22	-19	633
NM_001140046.1	1301	ssa-miR-200c-5p	canonical mature miRNA	22	-20.5	929
NM_001140046.1	1301	ssa-miR-200c-5p- 3' isomiR	3' isomiR	22	-20.3	929
NM_001140046.1	1301	ssa-miR-214-3-3p	canonical mature miRNA	23	-23.7	689
NM_001140046.1	1301	ssa-miR-214-3-3p- 3' isomiR-1	3' isomiR	23	-23	690
NM_001140046.1	1301	ssa-miR-214-3-3p- 3' isomiR-2	3' isomiR	23	-22.9	690
NM_001140047.1	1361	ssa-miR-456-3p	canonical mature miRNA	22	-23.9	696
NM_001140047.1	1361	ssa-miR-456-3p- 3' isomiR -1	3' isomiR	22	-22.9	697
NM_001140047.1	1361	ssa-miR-456-3p- 3' isomiR -2	3' isomiR	22	-22.5	697
NM_001140049.1	977	ssa-miR-146a-3p	canonical mature miRNA	23	-19.2	1
NM_001140049.1	977	ssa-miR-146a-3p- 3' isomiR	3' isomiR	23	-19.4	7
NM_001140050.1	452	ssa-miR-8159-5p	canonical mature miRNA	24	-19.3	27
NM_001140050.1	452	ssa-miR-8159-5p- 3' isomiR	3' isomiR	24	-19.3	27
NM_001140051.1	359	ssa-miR-1338-3p	canonical mature miRNA	22	-23.4	21
NM_001140051.1	359	ssa-miR-1338-3p- 3' length isomiR	3' length isomiR	23	-24.3	15
NM_001140051.1	359	ssa-miR-458-3p	canonical mature miRNA	22	-22	31
NM_001140051.1	359	ssa-miR-458-3p- 3' isomiR	3' isomiR	22	-22	31
NM_001140053.1	1545	ssa-miR-125a-2-3-3p	canonical mature miRNA	22	-27.6	930
NM_001140053.1	1545	ssa-miR-125a-2-3-3p- 3' isomiR	3' isomiR	22	-27.6	929
NM_001140054.1	1322	ssa-miR-125b-5p	canonical mature miRNA	23	-20.4	117
NM_001140054.1	1322	ssa-miR-125b-5p- 3' isomiR	3' isomiR	23	-20.3	119
NM_001140054.1	1322	ssa-miR-455-1-2-3p	canonical mature miRNA	22	-27	57
NM_001140054.1	1322	ssa-miR-455-1-2-3p- 3' isomiR	3' isomiR	22	-28.1	57
NM_001140054.1	1322	ssa-miR-462a-3p	canonical mature miRNA	22	-28.9	249
NM_001140054.1	1322	ssa-miR-462a-3p- 3' isomiR	3' isomiR	22	-30.3	248
NM_001140055.1	725	ssa-miR-30b-3p	canonical mature miRNA	22	-18.3	345
NM_001140055.1	725	ssa-miR-30f-3p	canonical mature miRNA	22	-18.3	345
NM_001140055.1	725	ssa-miR-8160-8161ab-5p	canonical mature miRNA	22	-27.4	253
NM_001140055.1	725	ssa-miR-8160-8161ab-5p- 3' isomiR	3' isomiR	22	-27.4	253
NM_001140056.1	788	ssa-let-7cd-3p	canonical mature miRNA	22	-20.5	304
NM_001140056.1	788	ssa-let-7cd-3p- 3' isomiR	3' isomiR	22	-20.5	304
NM_001140057.1	517	ssa-miR-458-3p	canonical mature miRNA	22	-21.7	383
NM_001140057.1	517	ssa-miR-458-3p- 3' isomiR	3' isomiR	22	-21	383
NM_001140060.1	1279	ssa-miR-187-5p	canonical mature miRNA	24	-23.5	1180
NM_001140060.1	1279	ssa-miR-187-5p- 3' isomiR	3' isomiR	24	-23.2	1177
NM_001140060.1	1279	ssa-miR-30b-3p	canonical mature miRNA	22	-20.6	816
NM_001140060.1	1279	ssa-miR-30b-3p	canonical mature miRNA	22	-18.5	743
NM_001140060.1	1279	ssa-miR-30b-3p- 3' isomiR	3' isomiR	22	-20.6	816
NM_001140060.1	1279	ssa-miR-30b-3p- 3' isomiR	3' isomiR	22	-18.5	741
NM_001140060.1	1279	ssa-miR-30f-3p	canonical mature miRNA	22	-19.7	731
NM_001140060.1	1279	ssa-miR-30f-3p- 3' isomiR	3' isomiR	22	-19.8	731
NM_001140060.1	1279	ssa-miR-454-5p	canonical mature miRNA	22	-19.6	760
NM_001140060.1	1279	ssa-miR-454-5p- 3' isomiR	3' isomiR	22	-19.6	760
NM_001140060.1	1279	ssa-miR-455-1-2-3p	canonical mature miRNA	22	-22	589
NM_001140060.1	1279	ssa-miR-455-1-2-3p- 3' isomiR	3' isomiR	22	-22	589
NM_001140060.1	1279	ssa-miR-458-3p	canonical mature miRNA	22	-20.3	641
NM_001140060.1	1279	ssa-miR-458-3p- 3' isomiR	3' isomiR	22	-20.3	641
NM_001140061.1	1183	ssa-miR-125a-2-3-3p	canonical mature miRNA	22	-23.1	806
NM_001140061.1	1183	ssa-miR-125a-2-3-3p- 3' isomiR	3' isomiR	22	-23.1	806
NM_001140061.1	1183	ssa-miR-187-5p	canonical mature miRNA	24	-22.9	739
NM_001140061.1	1183	ssa-miR-187-5p- 3' isomiR	3' isomiR	24	-21.9	741
NM_001140061.1	1183	ssa-miR-458-3p	canonical mature miRNA	22	-20.4	896
NM_001140061.1	1183	ssa-miR-458-3p- 3' isomiR	3' isomiR	22	-20.3	903
NM_001140061.1	1183	ssa-miR-novel-2-3p	canonical mature miRNA	22	-20.3	393
NM_001140061.1	1183	ssa-miR-novel-2-3p	canonical mature miRNA	22	-20.3	393
[truncated: 7,453 more rows]
