# Supplementary material for: Expanding the miRNA Repertoire in Atlantic Salmon; Discovery of IsomiRs and miRNAs Highly Expressed in Different Tissues and Developmental Stages
Source: Cells. 2019 Jan 11;8(1):42. doi: 10.3390/cells8010042 (PMC6356880; doi:10.3390/cells8010042)
Supplement: Supplementary file 1 [file cells-08-00042-s001.zip › Table S9 Predicted target genes of canonical miRNAs and their allelic variants.xlsx]

## Sheet: Allelic_variants_targets
Table S9a. Predicted target genes of canonical miRNAs and their allelic variants (polymorphic mature miRNAs)
Target gene Genbank Accesion #	Target sequence (3' UTR) length	miRNA ID	canonical mature miRNA or allelic variant	miRNA sequence length	Minimal-free-energy (Kcal)	Position in 3' UTR that miRNA targeted
NM_001123522.1	310	ssa_miR_29b_1_5p	canonical mature miRNA	23	-21.6	86
NM_001123522.1	310	ssa_miR_29b_1_5p-T-C	allelic variant	23	-21.6	86
NM_001123523.1	472	ssa_miR_2188_3p	canonical mature miRNA	22	-20.9	252
NM_001123523.1	472	ssa_miR_2188_3p-A-G	allelic variant	22	-20.8	252
NM_001123533.1	671	ssa_miR_2188_3p	canonical mature miRNA	22	-26.3	237
NM_001123533.1	671	ssa_miR_2188_3p-A-G	allelic variant	22	-27.9	237
NM_001123543.1	2103	ssa_miR_2188_3p	canonical mature miRNA	22	-24.2	109
NM_001123543.1	2103	ssa_miR_2188_3p	canonical mature miRNA	22	-22.9	1888
NM_001123543.1	2103	ssa_miR_2188_3p-A-G	allelic variant	22	-24.5	98
NM_001123543.1	2103	ssa_miR_2188_3p-A-G	allelic variant	22	-22.8	1888
NM_001123547.1	231	ssa_miR_2188_3p	canonical mature miRNA	22	-21.6	6
NM_001123547.1	231	ssa_miR_2188_3p-A-G	allelic variant	22	-21.6	6
NM_001123549.1	1265	ssa_miR_2188_3p	canonical mature miRNA	22	-22.8	567
NM_001123549.1	1265	ssa_miR_2188_3p	canonical mature miRNA	22	-20.9	756
NM_001123549.1	1265	ssa_miR_2188_3p-A-G	allelic variant	22	-25	567
NM_001123549.1	1265	ssa_miR_2188_3p-A-G	allelic variant	22	-21	753
NM_001123552.1	335	ssa_miR_2188_3p	canonical mature miRNA	22	-19.6	30
NM_001123552.1	335	ssa_miR_2188_3p-A-G	allelic variant	22	-20.3	39
NM_001123553.1	976	ssa_let_7a_2_3p	canonical mature miRNA	22	-18.3	884
NM_001123564.1	229	ssa_miR_16a_1_3p	canonical mature miRNA	22	-18.7	88
NM_001123564.1	229	ssa_miR_16a_1_3p-T-C	allelic variant	22	-20.3	88
NM_001123574.1	278	ssa_miR_16a_1_3p	canonical mature miRNA	22	-20.9	214
NM_001123594.1	814	ssa_miR_2188_3p	canonical mature miRNA	22	-22.2	5
NM_001123594.1	814	ssa_miR_2188_3p-A-G	allelic variant	22	-22.3	5
NM_001123596.1	1046	ssa_miR_2188_3p	canonical mature miRNA	22	-23.9	60
NM_001123596.1	1046	ssa_miR_2188_3p-A-G	allelic variant	22	-27.1	60
NM_001123610.1	727	ssa_miR_2188_3p-A-G	allelic variant	22	-19.1	162
NM_001123611.1	617	ssa_miR_16a_1_3p	canonical mature miRNA	22	-20	183
NM_001123616.1	450	ssa_miR_2188_3p	canonical mature miRNA	22	-21.3	130
NM_001123616.1	450	ssa_miR_2188_3p-A-G	allelic variant	22	-23.5	129
NM_001123619.1	739	ssa_let_7a_2_3p	canonical mature miRNA	22	-22.8	506
NM_001123619.1	739	ssa_let_7a_2_3p-T-A	allelic variant	22	-23.2	506
NM_001123619.1	739	ssa_miR_2188_3p	canonical mature miRNA	22	-19.8	193
NM_001123619.1	739	ssa_miR_2188_3p	canonical mature miRNA	22	-18.3	609
NM_001123619.1	739	ssa_miR_2188_3p-A-G	allelic variant	22	-20.9	193
NM_001123619.1	739	ssa_miR_2188_3p-A-G	allelic variant	22	-19.8	609
NM_001123621.1	387	ssa_miR_29b_1_5p	canonical mature miRNA	23	-19.4	250
NM_001123621.1	387	ssa_miR_29b_1_5p-T-C	allelic variant	23	-18.6	250
NM_001123634.1	1127	ssa_miR_2188_3p	canonical mature miRNA	22	-24.2	657
NM_001123634.1	1127	ssa_miR_2188_3p-A-G	allelic variant	22	-25.5	650
NM_001123678.1	1198	ssa_miR_29b_1_5p	canonical mature miRNA	23	-19	87
NM_001123678.1	1198	ssa_miR_29b_1_5p-T-C	allelic variant	23	-18.9	98
NM_001123687.1	1025	ssa_miR_29b_1_5p	canonical mature miRNA	23	-20.3	652
NM_001123687.1	1025	ssa_miR_29b_1_5p-T-C	allelic variant	23	-18.8	652
NM_001123691.1	258	ssa_miR_2188_3p	canonical mature miRNA	22	-24.3	159
NM_001123691.1	258	ssa_miR_2188_3p-A-G	allelic variant	22	-23.8	159
NM_001123708.1	2167	ssa_miR_2188_3p	canonical mature miRNA	22	-24.2	109
NM_001123708.1	2167	ssa_miR_2188_3p	canonical mature miRNA	22	-22.9	1948
NM_001123708.1	2167	ssa_miR_2188_3p-A-G	allelic variant	22	-25.2	91
NM_001123708.1	2167	ssa_miR_2188_3p-A-G	allelic variant	22	-22.8	1948
NM_001123715.1	625	ssa_let_7a_2_3p	canonical mature miRNA	22	-22	410
NM_001123715.1	625	ssa_let_7a_2_3p-T-A	allelic variant	22	-22.2	410
NM_001123715.1	625	ssa_miR_2188_3p-A-G	allelic variant	22	-19	474
NM_001123721.1	387	ssa_miR_29b_1_5p	canonical mature miRNA	23	-19.4	250
NM_001123721.1	387	ssa_miR_29b_1_5p-T-C	allelic variant	23	-18.6	250
NM_001123725.1	478	ssa_miR_2188_3p-A-G	allelic variant	22	-18.4	262
NM_001123726.1	478	ssa_miR_2188_3p	canonical mature miRNA	22	-18.4	268
NM_001123726.1	478	ssa_miR_2188_3p-A-G	allelic variant	22	-20.3	267
NM_001126230.1	720	ssa_miR_2188_3p-A-G	allelic variant	22	-19.1	162
NM_001136552.1	677	ssa_miR_29b_1_5p	canonical mature miRNA	23	-19.4	398
NM_001136552.1	677	ssa_miR_29b_1_5p-T-C	allelic variant	23	-20.5	398
NM_001139549.1	1225	ssa_let_7a_2_3p	canonical mature miRNA	22	-18	1127
NM_001139549.1	1225	ssa_let_7a_2_3p-T-A	allelic variant	22	-18.9	1127
NM_001139574.1	311	ssa_miR_29b_1_5p	canonical mature miRNA	23	-19.6	7
NM_001139574.1	311	ssa_miR_29b_1_5p-T-C	allelic variant	23	-21	7
NM_001139579.1	303	ssa_miR_29b_1_5p	canonical mature miRNA	23	-19.5	10
NM_001139579.1	303	ssa_miR_29b_1_5p-T-C	allelic variant	23	-21.9	10
NM_001139584.1	385	ssa_miR_2188_3p	canonical mature miRNA	22	-24.7	18
NM_001139584.1	385	ssa_miR_2188_3p-A-G	allelic variant	22	-25.8	18
NM_001139588.1	1199	ssa_let_7a_2_3p	canonical mature miRNA	22	-19.2	113
NM_001139588.1	1199	ssa_let_7a_2_3p-T-A	allelic variant	22	-19.4	113
NM_001139590.1	481	ssa_miR_16a_1_3p	canonical mature miRNA	22	-19.8	205
NM_001139590.1	481	ssa_miR_16a_1_3p-T-C	allelic variant	22	-22	205
NM_001139597.1	309	ssa_miR_16a_1_3p-T-C	allelic variant	22	-20.1	53
NM_001139610.1	989	ssa_let_7a_2_3p	canonical mature miRNA	22	-19.4	873
NM_001139610.1	989	ssa_let_7a_2_3p-T-A	allelic variant	22	-20.6	873
NM_001139612.1	1764	ssa_miR_2188_3p	canonical mature miRNA	22	-19.6	183
NM_001139612.1	1764	ssa_miR_2188_3p-A-G	allelic variant	22	-18.9	183
NM_001139619.1	585	ssa_miR_2188_3p	canonical mature miRNA	22	-19.6	214
NM_001139619.1	585	ssa_miR_2188_3p-A-G	allelic variant	22	-20.7	213
NM_001139619.1	585	ssa_miR_29b_1_5p	canonical mature miRNA	23	-18.8	142
NM_001139619.1	585	ssa_miR_29b_1_5p-T-C	allelic variant	23	-18.8	142
NM_001139620.1	533	ssa_miR_16a_1_3p	canonical mature miRNA	22	-18.7	74
NM_001139620.1	533	ssa_miR_16a_1_3p-T-C	allelic variant	22	-18.7	74
NM_001139626.1	478	ssa_miR_16a_1_3p	canonical mature miRNA	22	-18.2	273
NM_001139639.1	1303	ssa_miR_29b_1_5p	canonical mature miRNA	23	-20.6	65
NM_001139639.1	1303	ssa_miR_29b_1_5p-T-C	allelic variant	23	-18.9	75
NM_001139640.1	307	ssa_miR_2188_3p	canonical mature miRNA	22	-27.9	48
NM_001139640.1	307	ssa_miR_2188_3p-A-G	allelic variant	22	-27.2	48
NM_001139654.1	804	ssa_miR_2188_3p	canonical mature miRNA	22	-23.6	95
NM_001139654.1	804	ssa_miR_2188_3p-A-G	allelic variant	22	-22.9	95
NM_001139687.1	192	ssa_let_7a_2_3p	canonical mature miRNA	22	-18.9	42
NM_001139690.1	143	ssa_miR_2188_3p	canonical mature miRNA	22	-18.1	51
NM_001139690.1	143	ssa_miR_2188_3p-A-G	allelic variant	22	-20.1	56
NM_001139695.1	250	ssa_miR_16a_1_3p	canonical mature miRNA	22	-18.1	63
NM_001139695.1	250	ssa_miR_16a_1_3p-T-C	allelic variant	22	-18.1	63
NM_001139711.1	760	ssa_miR_29b_1_5p	canonical mature miRNA	23	-18.8	285
NM_001139711.1	760	ssa_miR_29b_1_5p-T-C	allelic variant	23	-18.9	285
NM_001139714.1	1003	ssa_miR_2188_3p	canonical mature miRNA	22	-22.7	146
NM_001139714.1	1003	ssa_miR_2188_3p-A-G	allelic variant	22	-23.5	149
NM_001139717.1	527	ssa_miR_29b_1_5p	canonical mature miRNA	23	-18.2	1
NM_001139717.1	527	ssa_miR_29b_1_5p-T-C	allelic variant	23	-18.2	1
NM_001139723.1	1206	ssa_miR_16a_1_3p	canonical mature miRNA	22	-18.2	319
NM_001139723.1	1206	ssa_miR_2188_3p	canonical mature miRNA	22	-21.5	1126
NM_001139723.1	1206	ssa_miR_2188_3p-A-G	allelic variant	22	-20.8	1126
NM_001139730.1	371	ssa_miR_2188_3p-A-G	allelic variant	22	-20.2	244
NM_001139753.1	530	ssa_miR_16a_1_3p	canonical mature miRNA	22	-18.1	42
NM_001139753.1	530	ssa_miR_16a_1_3p-T-C	allelic variant	22	-18.1	42
NM_001139761.1	1526	ssa_miR_29b_1_5p	canonical mature miRNA	23	-21.4	1406
NM_001139761.1	1526	ssa_miR_29b_1_5p	canonical mature miRNA	23	-18.7	903
NM_001139761.1	1526	ssa_miR_29b_1_5p-T-C	allelic variant	23	-22.3	1406
NM_001139761.1	1526	ssa_miR_29b_1_5p-T-C	allelic variant	23	-19.6	903
NM_001139768.1	653	ssa_miR_2188_3p-A-G	allelic variant	22	-18	215
NM_001139782.1	2067	ssa_miR_2188_3p	canonical mature miRNA	22	-22.5	270
NM_001139782.1	2067	ssa_miR_2188_3p-A-G	allelic variant	22	-23.2	267
NM_001139783.1	458	ssa_miR_16a_1_3p	canonical mature miRNA	22	-18	345
NM_001139783.1	458	ssa_miR_16a_1_3p-T-C	allelic variant	22	-19.6	345
NM_001139789.1	1539	ssa_miR_2188_3p	canonical mature miRNA	22	-19.4	395
NM_001139789.1	1539	ssa_miR_2188_3p-A-G	allelic variant	22	-21.9	387
NM_001139790.1	967	ssa_miR_2188_3p	canonical mature miRNA	22	-20.5	197
NM_001139790.1	967	ssa_miR_2188_3p-A-G	allelic variant	22	-20	197
NM_001139792.1	1339	ssa_miR_2188_3p	canonical mature miRNA	22	-27.5	456
NM_001139792.1	1339	ssa_miR_2188_3p-A-G	allelic variant	22	-26.8	456
NM_001139795.1	709	ssa_miR_2188_3p	canonical mature miRNA	22	-19.9	542
NM_001139795.1	709	ssa_miR_2188_3p-A-G	allelic variant	22	-19.9	542
NM_001139798.1	1554	ssa_miR_16a_1_3p	canonical mature miRNA	22	-21.3	1500
NM_001139804.1	937	ssa_let_7a_2_3p	canonical mature miRNA	22	-22.7	673
NM_001139804.1	937	ssa_let_7a_2_3p	canonical mature miRNA	22	-18.9	691
NM_001139804.1	937	ssa_let_7a_2_3p-T-A	allelic variant	22	-22.9	673
NM_001139805.1	1221	ssa_miR_29b_1_5p	canonical mature miRNA	23	-18.1	442
NM_001139808.1	1190	ssa_miR_29b_1_5p	canonical mature miRNA	23	-18.4	848
NM_001139808.1	1190	ssa_miR_29b_1_5p-T-C	allelic variant	23	-18	848
NM_001139810.1	2264	ssa_miR_29b_1_5p-T-C	allelic variant	23	-18.6	2187
NM_001139818.1	1627	ssa_miR_2188_3p	canonical mature miRNA	22	-23.2	979
NM_001139818.1	1627	ssa_miR_2188_3p-A-G	allelic variant	22	-23.6	977
NM_001139822.1	1373	ssa_miR_2188_3p	canonical mature miRNA	22	-19	1
NM_001139822.1	1373	ssa_miR_2188_3p-A-G	allelic variant	22	-19	1
NM_001139836.1	668	ssa_miR_16a_1_3p-T-C	allelic variant	22	-18.3	605
NM_001139847.1	729	ssa_let_7a_2_3p	canonical mature miRNA	22	-19.5	449
NM_001139847.1	729	ssa_let_7a_2_3p-T-A	allelic variant	22	-19.5	449
NM_001139847.1	729	ssa_miR_16a_1_3p	canonical mature miRNA	22	-23.9	657
NM_001139847.1	729	ssa_miR_16a_1_3p	canonical mature miRNA	22	-19.1	635
NM_001139847.1	729	ssa_miR_16a_1_3p-T-C	allelic variant	22	-21.5	657
NM_001139848.1	488	ssa_miR_2188_3p	canonical mature miRNA	22	-23.5	20
NM_001139848.1	488	ssa_miR_2188_3p-A-G	allelic variant	22	-24.6	20
NM_001139853.1	460	ssa_let_7a_2_3p	canonical mature miRNA	22	-20	127
NM_001139855.1	1125	ssa_miR_29b_1_5p	canonical mature miRNA	23	-18.8	540
NM_001139855.1	1125	ssa_miR_29b_1_5p-T-C	allelic variant	23	-18.1	540
NM_001139875.1	1198	ssa_miR_29b_1_5p	canonical mature miRNA	23	-24.2	649
NM_001139875.1	1198	ssa_miR_29b_1_5p-T-C	allelic variant	23	-23.4	649
NM_001139877.1	560	ssa_miR_29b_1_5p	canonical mature miRNA	23	-19.2	318
NM_001139880.1	377	ssa_miR_2188_3p	canonical mature miRNA	22	-21.2	1
NM_001139880.1	377	ssa_miR_2188_3p-A-G	allelic variant	22	-21.4	1
NM_001139890.1	1086	ssa_miR_2188_3p	canonical mature miRNA	22	-21.7	619
NM_001139890.1	1086	ssa_miR_2188_3p-A-G	allelic variant	22	-24.8	619
NM_001139891.1	488	ssa_miR_16a_1_3p	canonical mature miRNA	22	-20.5	122
NM_001139891.1	488	ssa_miR_16a_1_3p-T-C	allelic variant	22	-19.8	122
NM_001139892.1	1114	ssa_miR_16a_1_3p	canonical mature miRNA	22	-23.1	733
NM_001139892.1	1114	ssa_miR_16a_1_3p-T-C	allelic variant	22	-25.8	733
NM_001139898.1	626	ssa_miR_29b_1_5p	canonical mature miRNA	23	-18.5	224
NM_001139898.1	626	ssa_miR_29b_1_5p-T-C	allelic variant	23	-18.2	224
NM_001139904.1	550	ssa_miR_16a_1_3p	canonical mature miRNA	22	-18.9	412
NM_001139904.1	550	ssa_miR_16a_1_3p-T-C	allelic variant	22	-19.8	412
NM_001139910.1	338	ssa_let_7a_2_3p-T-A	allelic variant	22	-18.1	264
NM_001139915.1	2112	ssa_miR_2188_3p	canonical mature miRNA	22	-27.3	1656
NM_001139915.1	2112	ssa_miR_2188_3p-A-G	allelic variant	22	-26.6	1656
NM_001139916.1	1146	ssa_miR_2188_3p	canonical mature miRNA	22	-22.7	845
NM_001139916.1	1146	ssa_miR_2188_3p-A-G	allelic variant	22	-22.7	845
NM_001139919.1	766	ssa_let_7a_2_3p	canonical mature miRNA	22	-19.4	238
NM_001139919.1	766	ssa_let_7a_2_3p-T-A	allelic variant	22	-19.4	238
NM_001139919.1	766	ssa_miR_29b_1_5p	canonical mature miRNA	23	-19.3	299
NM_001139919.1	766	ssa_miR_29b_1_5p-T-C	allelic variant	23	-18.6	299
NM_001139923.1	2052	ssa_miR_2188_3p	canonical mature miRNA	22	-18.1	648
NM_001139923.1	2052	ssa_miR_2188_3p-A-G	allelic variant	22	-19.2	648
NM_001139925.1	1831	ssa_miR_2188_3p	canonical mature miRNA	22	-20.7	48
NM_001139925.1	1831	ssa_miR_2188_3p	canonical mature miRNA	22	-20.5	149
NM_001139925.1	1831	ssa_miR_2188_3p-A-G	allelic variant	22	-20.5	149
NM_001139925.1	1831	ssa_miR_2188_3p-A-G	allelic variant	22	-20	40
NM_001139925.1	1831	ssa_miR_29b_1_5p	canonical mature miRNA	23	-18.9	134
NM_001139925.1	1831	ssa_miR_29b_1_5p-T-C	allelic variant	23	-18.9	134
NM_001139930.1	1948	ssa_miR_2188_3p	canonical mature miRNA	22	-19	1558
NM_001139930.1	1948	ssa_miR_2188_3p-A-G	allelic variant	22	-22.1	1560
NM_001139931.1	914	ssa_miR_16a_1_3p	canonical mature miRNA	22	-23.4	683
NM_001139931.1	914	ssa_miR_16a_1_3p-T-C	allelic variant	22	-26.7	683
NM_001139931.1	914	ssa_miR_2188_3p	canonical mature miRNA	22	-21.5	463
NM_001139931.1	914	ssa_miR_2188_3p-A-G	allelic variant	22	-20.8	463
NM_001139934.1	1258	ssa_miR_29b_1_5p	canonical mature miRNA	23	-22.8	588
NM_001139934.1	1258	ssa_miR_29b_1_5p-T-C	allelic variant	23	-21	588
NM_001139937.1	1260	ssa_miR_2188_3p	canonical mature miRNA	22	-23.2	1042
NM_001139937.1	1260	ssa_miR_2188_3p-A-G	allelic variant	22	-24.7	1038
NM_001139939.1	152	ssa_miR_16a_1_3p	canonical mature miRNA	22	-18.6	29
NM_001139939.1	152	ssa_miR_16a_1_3p-T-C	allelic variant	22	-18.6	29
NM_001139940.1	562	ssa_miR_16a_1_3p	canonical mature miRNA	22	-23.5	287
NM_001139940.1	562	ssa_miR_16a_1_3p-T-C	allelic variant	22	-25.1	287
NM_001139942.1	1207	ssa_miR_29b_1_5p	canonical mature miRNA	23	-19	84
NM_001139942.1	1207	ssa_miR_29b_1_5p-T-C	allelic variant	23	-18.3	93
NM_001139944.1	1764	ssa_miR_2188_3p-A-G	allelic variant	22	-19.8	72
NM_001139949.1	721	ssa_miR_16a_1_3p	canonical mature miRNA	22	-23	201
NM_001139949.1	721	ssa_miR_16a_1_3p-T-C	allelic variant	22	-23	201
NM_001139951.1	1054	ssa_miR_16a_1_3p	canonical mature miRNA	22	-22.5	669
NM_001139951.1	1054	ssa_miR_16a_1_3p-T-C	allelic variant	22	-23.9	665
NM_001139958.1	579	ssa_miR_2188_3p	canonical mature miRNA	22	-21.8	8
NM_001139958.1	579	ssa_miR_2188_3p-A-G	allelic variant	22	-23.2	5
NM_001139959.1	898	ssa_miR_29b_1_5p	canonical mature miRNA	23	-18.4	611
NM_001139959.1	898	ssa_miR_29b_1_5p-T-C	allelic variant	23	-18.4	611
NM_001139963.1	2630	ssa_miR_16a_1_3p	canonical mature miRNA	22	-25.4	1724
NM_001139963.1	2630	ssa_miR_16a_1_3p	canonical mature miRNA	22	-19.4	2092
NM_001139963.1	2630	ssa_miR_16a_1_3p-T-C	allelic variant	22	-24.7	1724
NM_001139963.1	2630	ssa_miR_2188_3p-A-G	allelic variant	22	-18.3	1214
NM_001139972.1	771	ssa_miR_16a_1_3p	canonical mature miRNA	22	-22.2	348
NM_001139972.1	771	ssa_miR_16a_1_3p-T-C	allelic variant	22	-18.4	348
NM_001139972.1	771	ssa_miR_29b_1_5p	canonical mature miRNA	23	-18.7	455
NM_001139978.1	848	ssa_miR_2188_3p	canonical mature miRNA	22	-24.2	501
NM_001139978.1	848	ssa_miR_2188_3p-A-G	allelic variant	22	-25.2	506
NM_001139996.1	1187	ssa_miR_2188_3p	canonical mature miRNA	22	-22.6	1081
NM_001139996.1	1187	ssa_miR_2188_3p-A-G	allelic variant	22	-22.1	1081
NM_001140000.1	1766	ssa_miR_29b_1_5p	canonical mature miRNA	23	-24.1	515
NM_001140000.1	1766	ssa_miR_29b_1_5p-T-C	allelic variant	23	-26.9	515
NM_001140006.1	1672	ssa_let_7a_2_3p	canonical mature miRNA	22	-21.1	603
NM_001140006.1	1672	ssa_let_7a_2_3p-T-A	allelic variant	22	-18.3	603
NM_001140009.1	861	ssa_miR_2188_3p	canonical mature miRNA	22	-21.5	169
NM_001140009.1	861	ssa_miR_2188_3p-A-G	allelic variant	22	-20.7	169
NM_001140016.1	1685	ssa_miR_16a_1_3p-T-C	allelic variant	22	-18.1	731
NM_001140020.1	1661	ssa_miR_2188_3p	canonical mature miRNA	22	-26.8	1107
NM_001140020.1	1661	ssa_miR_2188_3p-A-G	allelic variant	22	-26.3	1107
NM_001140030.1	914	ssa_miR_2188_3p	canonical mature miRNA	22	-18	125
NM_001140030.1	914	ssa_miR_2188_3p-A-G	allelic variant	22	-21.7	125
NM_001140035.1	524	ssa_miR_2188_3p	canonical mature miRNA	22	-25.9	206
NM_001140035.1	524	ssa_miR_2188_3p-A-G	allelic variant	22	-25.6	206
NM_001140040.1	1996	ssa_miR_16a_1_3p	canonical mature miRNA	22	-20.9	1432
NM_001140040.1	1996	ssa_miR_16a_1_3p-T-C	allelic variant	22	-20.9	1432
NM_001140040.1	1996	ssa_miR_29b_1_5p	canonical mature miRNA	23	-18.2	1519
NM_001140043.1	865	ssa_miR_16a_1_3p	canonical mature miRNA	22	-21.4	759
NM_001140043.1	865	ssa_miR_16a_1_3p-T-C	allelic variant	22	-21.4	759
NM_001140048.1	1004	ssa_miR_16a_1_3p	canonical mature miRNA	22	-22.9	200
NM_001140048.1	1004	ssa_miR_16a_1_3p-T-C	allelic variant	22	-23.6	200
NM_001140049.1	977	ssa_miR_29b_1_5p	canonical mature miRNA	23	-20	338
NM_001140049.1	977	ssa_miR_29b_1_5p-T-C	allelic variant	23	-19.3	338
NM_001140059.1	936	ssa_miR_2188_3p-A-G	allelic variant	22	-18.5	57
NM_001140065.1	1587	ssa_miR_2188_3p	canonical mature miRNA	22	-20.6	1189
NM_001140065.1	1587	ssa_miR_2188_3p-A-G	allelic variant	22	-21.6	1189
NM_001140066.1	1280	ssa_miR_2188_3p	canonical mature miRNA	22	-19.4	444
NM_001140066.1	1280	ssa_miR_2188_3p-A-G	allelic variant	22	-20.2	436
NM_001140067.1	1643	ssa_miR_2188_3p	canonical mature miRNA	22	-22.7	18
NM_001140067.1	1643	ssa_miR_2188_3p-A-G	allelic variant	22	-23.7	18
NM_001140072.1	1258	ssa_miR_16a_1_3p	canonical mature miRNA	22	-20.2	182
NM_001140077.1	1402	ssa_miR_2188_3p-A-G	allelic variant	22	-19.8	1083
NM_001140080.1	780	ssa_miR_2188_3p	canonical mature miRNA	22	-25.7	622
NM_001140080.1	780	ssa_miR_2188_3p-A-G	allelic variant	22	-26.3	622
NM_001140082.1	1641	ssa_miR_2188_3p	canonical mature miRNA	22	-23.4	1079
NM_001140082.1	1641	ssa_miR_2188_3p-A-G	allelic variant	22	-23.4	1079
NM_001140103.1	701	ssa_miR_29b_1_5p	canonical mature miRNA	23	-22.3	252
NM_001140103.1	701	ssa_miR_29b_1_5p-T-C	allelic variant	23	-20.8	252
NM_001140106.1	982	ssa_miR_29b_1_5p	canonical mature miRNA	23	-24	33
NM_001140106.1	982	ssa_miR_29b_1_5p-T-C	allelic variant	23	-25.2	33
NM_001140107.1	1129	ssa_miR_2188_3p	canonical mature miRNA	22	-23.5	206
NM_001140107.1	1129	ssa_miR_2188_3p-A-G	allelic variant	22	-25.1	206
NM_001140115.1	1567	ssa_miR_29b_1_5p	canonical mature miRNA	23	-21.1	336
NM_001140115.1	1567	ssa_miR_29b_1_5p-T-C	allelic variant	23	-23	336
NM_001140121.1	875	ssa_miR_2188_3p-A-G	allelic variant	22	-19.2	482
NM_001140127.1	1419	ssa_let_7a_2_3p	canonical mature miRNA	22	-19	595
NM_001140127.1	1419	ssa_let_7a_2_3p-T-A	allelic variant	22	-18.6	595
NM_001140127.1	1419	ssa_miR_2188_3p-A-G	allelic variant	22	-19.7	511
NM_001140130.1	1065	ssa_miR_16a_1_3p	canonical mature miRNA	22	-27.9	415
NM_001140130.1	1065	ssa_miR_16a_1_3p-T-C	allelic variant	22	-26.1	415
NM_001140155.1	1737	ssa_miR_2188_3p	canonical mature miRNA	22	-23.1	1501
NM_001140155.1	1737	ssa_miR_2188_3p-A-G	allelic variant	22	-22.4	1501
NM_001140157.1	1312	ssa_miR_16a_1_3p	canonical mature miRNA	22	-19.5	670
NM_001140157.1	1312	ssa_miR_16a_1_3p-T-C	allelic variant	22	-19.5	670
NM_001140163.1	1945	ssa_miR_2188_3p	canonical mature miRNA	22	-23.8	1571
NM_001140163.1	1945	ssa_miR_2188_3p-A-G	allelic variant	22	-23.1	1571
NM_001140163.1	1945	ssa_miR_29b_1_5p	canonical mature miRNA	23	-20.4	496
NM_001140163.1	1945	ssa_miR_29b_1_5p-T-C	allelic variant	23	-19.7	496
NM_001140181.1	1411	ssa_miR_2188_3p	canonical mature miRNA	22	-23.5	564
NM_001140181.1	1411	ssa_miR_2188_3p	canonical mature miRNA	22	-19.6	857
NM_001140181.1	1411	ssa_miR_2188_3p-A-G	allelic variant	22	-22.8	564
NM_001140181.1	1411	ssa_miR_2188_3p-A-G	allelic variant	22	-19.6	857
NM_001140188.1	1241	ssa_miR_2188_3p	canonical mature miRNA	22	-19.6	264
NM_001140188.1	1241	ssa_miR_2188_3p-A-G	allelic variant	22	-21.8	263
NM_001140193.1	366	ssa_miR_2188_3p	canonical mature miRNA	22	-19	277
NM_001140193.1	366	ssa_miR_2188_3p-A-G	allelic variant	22	-19.7	277
NM_001140203.1	792	ssa_miR_2188_3p	canonical mature miRNA	22	-22.2	512
NM_001140203.1	792	ssa_miR_2188_3p-A-G	allelic variant	22	-21.5	512
NM_001140205.1	735	ssa_miR_2188_3p	canonical mature miRNA	22	-18.1	221
NM_001140205.1	735	ssa_miR_2188_3p-A-G	allelic variant	22	-18	215
NM_001140209.1	1378	ssa_let_7a_2_3p	canonical mature miRNA	22	-23.8	171
NM_001140209.1	1378	ssa_let_7a_2_3p-T-A	allelic variant	22	-22.6	171
NM_001140209.1	1378	ssa_miR_16a_1_3p	canonical mature miRNA	22	-22.8	489
NM_001140209.1	1378	ssa_miR_16a_1_3p-T-C	allelic variant	22	-25.2	489
NM_001140209.1	1378	ssa_miR_2188_3p	canonical mature miRNA	22	-18.7	509
NM_001140209.1	1378	ssa_miR_2188_3p-A-G	allelic variant	22	-18.8	501
NM_001140212.1	751	ssa_miR_16a_1_3p	canonical mature miRNA	22	-18.3	625
NM_001140214.1	537	ssa_miR_29b_1_5p	canonical mature miRNA	23	-18.4	88
NM_001140214.1	537	ssa_miR_29b_1_5p-T-C	allelic variant	23	-18.4	88
NM_001140216.1	905	ssa_miR_29b_1_5p	canonical mature miRNA	23	-19.5	75
NM_001140216.1	905	ssa_miR_29b_1_5p-T-C	allelic variant	23	-19.5	75
NM_001140220.1	2468	ssa_miR_16a_1_3p	canonical mature miRNA	22	-18.7	1081
NM_001140235.1	2318	ssa_miR_16a_1_3p	canonical mature miRNA	22	-18	1779
NM_001140235.1	2318	ssa_miR_29b_1_5p	canonical mature miRNA	23	-20	1037
NM_001140235.1	2318	ssa_miR_29b_1_5p-T-C	allelic variant	23	-20.7	1037
NM_001140236.1	2929	ssa_miR_2188_3p	canonical mature miRNA	22	-23.2	1861
NM_001140236.1	2929	ssa_miR_2188_3p	canonical mature miRNA	22	-22.6	1182
NM_001140236.1	2929	ssa_miR_2188_3p-A-G	allelic variant	22	-22.9	1861
NM_001140236.1	2929	ssa_miR_2188_3p-A-G	allelic variant	22	-21.9	1182
NM_001140236.1	2929	ssa_miR_29b_1_5p	canonical mature miRNA	23	-20.5	242
NM_001140236.1	2929	ssa_miR_29b_1_5p-T-C	allelic variant	23	-23.2	242
NM_001140240.1	1046	ssa_miR_16a_1_3p	canonical mature miRNA	22	-18.1	205
NM_001140240.1	1046	ssa_miR_16a_1_3p-T-C	allelic variant	22	-18.5	205
NM_001140245.1	862	ssa_miR_29b_1_5p-T-C	allelic variant	23	-18	240
NM_001140247.1	2475	ssa_miR_16a_1_3p	canonical mature miRNA	22	-19.1	1461
NM_001140247.1	2475	ssa_miR_2188_3p	canonical mature miRNA	22	-23.1	668
NM_001140247.1	2475	ssa_miR_2188_3p-A-G	allelic variant	22	-24.2	668
NM_001140250.1	498	ssa_miR_2188_3p	canonical mature miRNA	22	-26.7	131
NM_001140250.1	498	ssa_miR_2188_3p-A-G	allelic variant	22	-28.9	131
NM_001140256.1	989	ssa_miR_16a_1_3p	canonical mature miRNA	22	-25	420
NM_001140256.1	989	ssa_miR_16a_1_3p	canonical mature miRNA	22	-20.5	604
NM_001140256.1	989	ssa_miR_16a_1_3p	canonical mature miRNA	22	-19.3	281
NM_001140256.1	989	ssa_miR_16a_1_3p-T-C	allelic variant	22	-25	420
NM_001140256.1	989	ssa_miR_16a_1_3p-T-C	allelic variant	22	-22.7	604
NM_001140256.1	989	ssa_miR_16a_1_3p-T-C	allelic variant	22	-18.7	281
NM_001140259.1	1354	ssa_miR_2188_3p	canonical mature miRNA	22	-24.4	651
NM_001140259.1	1354	ssa_miR_2188_3p-A-G	allelic variant	22	-23.7	651
NM_001140263.1	1080	ssa_miR_2188_3p	canonical mature miRNA	22	-20.7	948
NM_001140263.1	1080	ssa_miR_2188_3p-A-G	allelic variant	22	-20.7	948
NM_001140268.1	2003	ssa_miR_29b_1_5p	canonical mature miRNA	23	-19.2	29
NM_001140268.1	2003	ssa_miR_29b_1_5p-T-C	allelic variant	23	-21.3	29
NM_001140270.1	2355	ssa_miR_16a_1_3p	canonical mature miRNA	22	-21.8	2257
NM_001140270.1	2355	ssa_miR_16a_1_3p-T-C	allelic variant	22	-19.2	2257
NM_001140272.1	1587	ssa_miR_29b_1_5p	canonical mature miRNA	23	-20.8	181
NM_001140272.1	1587	ssa_miR_29b_1_5p-T-C	allelic variant	23	-21	181
NM_001140276.1	842	ssa_miR_29b_1_5p-T-C	allelic variant	23	-18.9	240
NM_001140280.1	1541	ssa_miR_2188_3p	canonical mature miRNA	22	-22.8	732
NM_001140280.1	1541	ssa_miR_2188_3p-A-G	allelic variant	22	-22.1	732
NM_001140287.1	1278	ssa_miR_29b_1_5p	canonical mature miRNA	23	-20.3	971
NM_001140287.1	1278	ssa_miR_29b_1_5p-T-C	allelic variant	23	-20.3	971
NM_001140288.1	1626	ssa_miR_2188_3p	canonical mature miRNA	22	-22.9	805
NM_001140288.1	1626	ssa_miR_2188_3p	canonical mature miRNA	22	-20.6	8
NM_001140288.1	1626	ssa_miR_2188_3p-A-G	allelic variant	22	-22.8	805
NM_001140288.1	1626	ssa_miR_2188_3p-A-G	allelic variant	22	-20.6	8
NM_001140290.1	730	ssa_miR_2188_3p	canonical mature miRNA	22	-19.6	1
NM_001140290.1	730	ssa_miR_2188_3p-A-G	allelic variant	22	-21.2	2
NM_001140295.1	1013	ssa_miR_2188_3p	canonical mature miRNA	22	-21.6	11
NM_001140295.1	1013	ssa_miR_2188_3p-A-G	allelic variant	22	-23.9	9
NM_001140297.1	935	ssa_miR_16a_1_3p	canonical mature miRNA	22	-18.3	488
NM_001140297.1	935	ssa_miR_16a_1_3p-T-C	allelic variant	22	-19.9	488
NM_001140299.1	1338	ssa_let_7a_2_3p	canonical mature miRNA	22	-20.3	281
NM_001140299.1	1338	ssa_let_7a_2_3p-T-A	allelic variant	22	-20.8	281
NM_001140300.1	723	ssa_let_7a_2_3p-T-A	allelic variant	22	-18.8	451
NM_001140301.1	1666	ssa_miR_2188_3p	canonical mature miRNA	22	-20	48
NM_001140301.1	1666	ssa_miR_2188_3p-A-G	allelic variant	22	-21.7	34
NM_001140302.1	1687	ssa_miR_2188_3p	canonical mature miRNA	22	-20.1	172
NM_001140302.1	1687	ssa_miR_2188_3p-A-G	allelic variant	22	-19.6	172
NM_001140306.1	1588	ssa_miR_2188_3p	canonical mature miRNA	22	-19.7	1343
NM_001140306.1	1588	ssa_miR_2188_3p-A-G	allelic variant	22	-20.5	1333
NM_001140308.1	2089	ssa_miR_16a_1_3p	canonical mature miRNA	22	-19.4	337
NM_001140308.1	2089	ssa_miR_16a_1_3p-T-C	allelic variant	22	-21.6	337
NM_001140309.1	866	ssa_miR_2188_3p	canonical mature miRNA	22	-21.2	169
NM_001140309.1	866	ssa_miR_2188_3p-A-G	allelic variant	22	-21.2	169
NM_001140310.1	1585	ssa_let_7a_2_3p	canonical mature miRNA	22	-18	1279
NM_001140310.1	1585	ssa_miR_29b_1_5p	canonical mature miRNA	23	-21.6	656
NM_001140310.1	1585	ssa_miR_29b_1_5p-T-C	allelic variant	23	-21.4	656
NM_001140316.1	566	ssa_miR_16a_1_3p	canonical mature miRNA	22	-19.1	511
NM_001140316.1	566	ssa_miR_2188_3p	canonical mature miRNA	22	-19.7	13
NM_001140316.1	566	ssa_miR_2188_3p-A-G	allelic variant	22	-22.2	6
NM_001140322.1	725	ssa_miR_2188_3p-A-G	allelic variant	22	-19.2	24
NM_001140326.1	1481	ssa_miR_29b_1_5p	canonical mature miRNA	23	-22.6	1193
NM_001140326.1	1481	ssa_miR_29b_1_5p-T-C	allelic variant	23	-19.1	1189
NM_001140328.1	616	ssa_miR_29b_1_5p	canonical mature miRNA	23	-20.3	400
NM_001140328.1	616	ssa_miR_29b_1_5p-T-C	allelic variant	23	-23	400
NM_001140335.1	698	ssa_miR_16a_1_3p	canonical mature miRNA	22	-20.7	504
NM_001140335.1	698	ssa_miR_16a_1_3p-T-C	allelic variant	22	-18.3	504
NM_001140337.1	918	ssa_miR_16a_1_3p	canonical mature miRNA	22	-20.5	169
NM_001140337.1	918	ssa_miR_16a_1_3p-T-C	allelic variant	22	-22.7	169
NM_001140341.1	604	ssa_miR_16a_1_3p	canonical mature miRNA	22	-18.7	47
NM_001140341.1	604	ssa_miR_16a_1_3p-T-C	allelic variant	22	-18.7	47
NM_001140346.1	909	ssa_miR_29b_1_5p	canonical mature miRNA	23	-22.4	695
NM_001140346.1	909	ssa_miR_29b_1_5p-T-C	allelic variant	23	-21.7	695
NM_001140354.1	1631	ssa_miR_16a_1_3p	canonical mature miRNA	22	-25.8	145
NM_001140354.1	1631	ssa_miR_16a_1_3p-T-C	allelic variant	22	-21.8	145
NM_001140361.1	1525	ssa_miR_2188_3p	canonical mature miRNA	22	-18.2	232
NM_001140361.1	1525	ssa_miR_2188_3p-A-G	allelic variant	22	-19.3	232
NM_001140363.1	437	ssa_let_7a_2_3p	canonical mature miRNA	22	-26.4	291
NM_001140363.1	437	ssa_let_7a_2_3p-T-A	allelic variant	22	-21.9	291
NM_001140366.1	1240	ssa_miR_29b_1_5p	canonical mature miRNA	23	-19	561
NM_001140366.1	1240	ssa_miR_29b_1_5p-T-C	allelic variant	23	-18.3	561
NM_001140367.1	834	ssa_miR_29b_1_5p	canonical mature miRNA	23	-19.3	266
NM_001140367.1	834	ssa_miR_29b_1_5p-T-C	allelic variant	23	-19.2	266
NM_001140371.1	669	ssa_miR_2188_3p	canonical mature miRNA	22	-21.7	26
NM_001140371.1	669	ssa_miR_2188_3p-A-G	allelic variant	22	-22.5	25
NM_001140380.1	884	ssa_miR_29b_1_5p	canonical mature miRNA	23	-18.6	261
NM_001140386.1	1466	ssa_miR_2188_3p	canonical mature miRNA	22	-19.8	418
NM_001140386.1	1466	ssa_miR_2188_3p-A-G	allelic variant	22	-19.8	418
NM_001140389.1	658	ssa_miR_2188_3p	canonical mature miRNA	22	-26	137
NM_001140389.1	658	ssa_miR_2188_3p-A-G	allelic variant	22	-26	137
NM_001140390.1	1423	ssa_miR_16a_1_3p	canonical mature miRNA	22	-20.9	47
NM_001140390.1	1423	ssa_miR_16a_1_3p-T-C	allelic variant	22	-24.8	47
NM_001140404.1	690	ssa_miR_29b_1_5p	canonical mature miRNA	23	-18.3	130
NM_001140404.1	690	ssa_miR_29b_1_5p-T-C	allelic variant	23	-18.3	130
NM_001140406.1	821	ssa_miR_2188_3p	canonical mature miRNA	22	-18.2	355
NM_001140406.1	821	ssa_miR_2188_3p-A-G	allelic variant	22	-18.2	355
NM_001140411.1	1394	ssa_miR_29b_1_5p	canonical mature miRNA	23	-21.8	243
NM_001140411.1	1394	ssa_miR_29b_1_5p-T-C	allelic variant	23	-21.1	243
NM_001140412.1	1084	ssa_miR_29b_1_5p	canonical mature miRNA	23	-19.5	90
NM_001140412.1	1084	ssa_miR_29b_1_5p-T-C	allelic variant	23	-22.3	90
NM_001140413.1	947	ssa_miR_2188_3p	canonical mature miRNA	22	-21.5	834
NM_001140413.1	947	ssa_miR_2188_3p-A-G	allelic variant	22	-20.8	834
NM_001140417.1	791	ssa_miR_2188_3p	canonical mature miRNA	22	-20	500
NM_001140417.1	791	ssa_miR_2188_3p-A-G	allelic variant	22	-19.5	500
NM_001140419.1	722	ssa_miR_16a_1_3p	canonical mature miRNA	22	-18.3	310
NM_001140420.1	809	ssa_miR_16a_1_3p	canonical mature miRNA	22	-20	550
NM_001140420.1	809	ssa_miR_16a_1_3p-T-C	allelic variant	22	-19.3	550
NM_001140421.1	1157	ssa_let_7a_2_3p	canonical mature miRNA	22	-21.5	677
NM_001140421.1	1157	ssa_let_7a_2_3p-T-A	allelic variant	22	-21.9	677
NM_001140421.1	1157	ssa_miR_29b_1_5p	canonical mature miRNA	23	-21.9	86
NM_001140421.1	1157	ssa_miR_29b_1_5p-T-C	allelic variant	23	-22	86
NM_001140425.1	1052	ssa_miR_16a_1_3p	canonical mature miRNA	22	-19.3	161
NM_001140425.1	1052	ssa_miR_16a_1_3p-T-C	allelic variant	22	-19.3	161
NM_001140432.1	1158	ssa_miR_2188_3p	canonical mature miRNA	22	-29.8	92
NM_001140432.1	1158	ssa_miR_2188_3p-A-G	allelic variant	22	-31	92
NM_001140435.1	1041	ssa_miR_2188_3p	canonical mature miRNA	22	-24.8	59
NM_001140435.1	1041	ssa_miR_2188_3p-A-G	allelic variant	22	-24.9	59
NM_001140439.1	269	ssa_miR_16a_1_3p	canonical mature miRNA	22	-18	194
NM_001140447.1	426	ssa_miR_16a_1_3p	canonical mature miRNA	22	-22.9	104
NM_001140447.1	426	ssa_miR_16a_1_3p-T-C	allelic variant	22	-22.5	104
NM_001140461.1	713	ssa_miR_2188_3p	canonical mature miRNA	22	-24.7	221
NM_001140461.1	713	ssa_miR_2188_3p-A-G	allelic variant	22	-24.6	221
NM_001140462.1	1130	ssa_miR_16a_1_3p	canonical mature miRNA	22	-18	1079
NM_001140462.1	1130	ssa_miR_16a_1_3p-T-C	allelic variant	22	-18.2	1079
NM_001140466.1	3055	ssa_miR_2188_3p	canonical mature miRNA	22	-25.7	1739
NM_001140466.1	3055	ssa_miR_2188_3p-A-G	allelic variant	22	-27.2	1728
NM_001140468.1	1015	ssa_miR_16a_1_3p	canonical mature miRNA	22	-26.9	301
NM_001140468.1	1015	ssa_miR_16a_1_3p-T-C	allelic variant	22	-27.8	301
NM_001140468.1	1015	ssa_miR_2188_3p	canonical mature miRNA	22	-23	322
NM_001140468.1	1015	ssa_miR_2188_3p-A-G	allelic variant	22	-22.3	322
NM_001140479.1	1267	ssa_miR_2188_3p	canonical mature miRNA	22	-25.4	452
NM_001140479.1	1267	ssa_miR_2188_3p-A-G	allelic variant	22	-25.1	452
NM_001140490.1	1207	ssa_let_7a_2_3p	canonical mature miRNA	22	-21.2	670
NM_001140490.1	1207	ssa_let_7a_2_3p-T-A	allelic variant	22	-19	661
NM_001140490.1	1207	ssa_miR_16a_1_3p	canonical mature miRNA	22	-19	1011
NM_001140490.1	1207	ssa_miR_16a_1_3p-T-C	allelic variant	22	-19	1011
NM_001140500.1	1109	ssa_miR_2188_3p	canonical mature miRNA	22	-25.9	649
NM_001140500.1	1109	ssa_miR_2188_3p	canonical mature miRNA	22	-22.1	474
NM_001140500.1	1109	ssa_miR_2188_3p-A-G	allelic variant	22	-28.1	649
NM_001140500.1	1109	ssa_miR_2188_3p-A-G	allelic variant	22	-21.4	474
NM_001140501.1	555	ssa_miR_29b_1_5p	canonical mature miRNA	23	-18.2	344
NM_001140501.1	555	ssa_miR_29b_1_5p-T-C	allelic variant	23	-20.5	344
NM_001140502.1	1444	ssa_let_7a_2_3p-T-A	allelic variant	22	-19.1	1240
NM_001140514.1	527	ssa_miR_29b_1_5p	canonical mature miRNA	23	-20.1	89
NM_001140514.1	527	ssa_miR_29b_1_5p-T-C	allelic variant	23	-22	89
NM_001140515.1	3245	ssa_miR_2188_3p	canonical mature miRNA	22	-27.6	884
NM_001140515.1	3245	ssa_miR_2188_3p-A-G	allelic variant	22	-28.2	889
NM_001140520.1	341	ssa_miR_16a_1_3p	canonical mature miRNA	22	-23.1	137
NM_001140520.1	341	ssa_miR_16a_1_3p-T-C	allelic variant	22	-20.1	137
NM_001140521.1	774	ssa_miR_16a_1_3p	canonical mature miRNA	22	-21.4	259
NM_001140521.1	774	ssa_miR_16a_1_3p-T-C	allelic variant	22	-24.4	259
NM_001140521.1	774	ssa_miR_2188_3p	canonical mature miRNA	22	-21.8	399
NM_001140521.1	774	ssa_miR_2188_3p-A-G	allelic variant	22	-21.1	399
NM_001140533.1	1911	ssa_miR_2188_3p	canonical mature miRNA	22	-21.7	313
NM_001140533.1	1911	ssa_miR_2188_3p-A-G	allelic variant	22	-21.4	313
NM_001140538.1	500	ssa_miR_16a_1_3p	canonical mature miRNA	22	-19.5	144
NM_001140538.1	500	ssa_miR_16a_1_3p-T-C	allelic variant	22	-19.5	144
NM_001140547.1	550	ssa_miR_2188_3p	canonical mature miRNA	22	-19.3	389
NM_001140547.1	550	ssa_miR_2188_3p-A-G	allelic variant	22	-19.2	378
NM_001140551.1	518	ssa_miR_2188_3p	canonical mature miRNA	22	-24.8	23
NM_001140551.1	518	ssa_miR_2188_3p	canonical mature miRNA	22	-24.4	118
NM_001140551.1	518	ssa_miR_2188_3p-A-G	allelic variant	22	-26.3	23
NM_001140551.1	518	ssa_miR_2188_3p-A-G	allelic variant	22	-24.4	118
NM_001140560.1	1532	ssa_let_7a_2_3p	canonical mature miRNA	22	-24	1007
NM_001140560.1	1532	ssa_let_7a_2_3p-T-A	allelic variant	22	-23	1007
NM_001140560.1	1532	ssa_miR_2188_3p	canonical mature miRNA	22	-22.4	1339
NM_001140560.1	1532	ssa_miR_2188_3p-A-G	allelic variant	22	-21.9	1325
NM_001140568.1	2551	ssa_miR_16a_1_3p	canonical mature miRNA	22	-19.6	2441
NM_001140568.1	2551	ssa_miR_16a_1_3p-T-C	allelic variant	22	-18.5	2441
NM_001140579.1	710	ssa_miR_2188_3p	canonical mature miRNA	22	-22.2	200
NM_001140579.1	710	ssa_miR_2188_3p-A-G	allelic variant	22	-22.2	200
NM_001140584.1	275	ssa_miR_16a_1_3p	canonical mature miRNA	22	-21.4	158
NM_001140584.1	275	ssa_miR_16a_1_3p-T-C	allelic variant	22	-23.9	158
NM_001140592.1	630	ssa_miR_16a_1_3p	canonical mature miRNA	22	-26.1	471
NM_001140592.1	630	ssa_miR_16a_1_3p	canonical mature miRNA	22	-23.8	494
NM_001140592.1	630	ssa_miR_16a_1_3p-T-C	allelic variant	22	-25.6	494
NM_001140592.1	630	ssa_miR_16a_1_3p-T-C	allelic variant	22	-21.4	471
NM_001140600.1	569	ssa_miR_2188_3p	canonical mature miRNA	22	-23.7	162
NM_001140600.1	569	ssa_miR_2188_3p-A-G	allelic variant	22	-23.7	162
NM_001140606.2	285	ssa_miR_16a_1_3p	canonical mature miRNA	22	-24.1	191
NM_001140606.2	285	ssa_miR_16a_1_3p-T-C	allelic variant	22	-25	191
NM_001140615.1	669	ssa_let_7a_2_3p	canonical mature miRNA	22	-18.3	284
NM_001140615.1	669	ssa_let_7a_2_3p-T-A	allelic variant	22	-19.4	284
NM_001140615.1	669	ssa_miR_29b_1_5p	canonical mature miRNA	23	-19.5	469
NM_001140615.1	669	ssa_miR_29b_1_5p-T-C	allelic variant	23	-20.7	469
NM_001140623.1	387	ssa_let_7a_2_3p	canonical mature miRNA	22	-23.4	86
NM_001140623.1	387	ssa_let_7a_2_3p-T-A	allelic variant	22	-21.3	82
NM_001140626.1	585	ssa_miR_29b_1_5p-T-C	allelic variant	23	-19.4	550
NM_001140628.1	132	ssa_miR_16a_1_3p	canonical mature miRNA	22	-18.3	52
NM_001140628.1	132	ssa_miR_16a_1_3p-T-C	allelic variant	22	-18.3	52
NM_001140638.1	136	ssa_miR_16a_1_3p	canonical mature miRNA	22	-22	10
NM_001140638.1	136	ssa_miR_16a_1_3p-T-C	allelic variant	22	-21.2	12
NM_001140662.1	555	ssa_let_7a_2_3p-T-A	allelic variant	22	-19	446
NM_001140679.2	703	ssa_miR_2188_3p	canonical mature miRNA	22	-18.8	177
NM_001140679.2	703	ssa_miR_2188_3p-A-G	allelic variant	22	-23.8	173
NM_001140681.2	143	ssa_miR_2188_3p	canonical mature miRNA	22	-22.9	2
NM_001140681.2	143	ssa_miR_2188_3p-A-G	allelic variant	22	-24.4	2
NM_001140687.1	218	ssa_miR_29b_1_5p	canonical mature miRNA	23	-20.9	164
NM_001140687.1	218	ssa_miR_29b_1_5p-T-C	allelic variant	23	-23.6	164
NM_001140730.1	983	ssa_miR_2188_3p	canonical mature miRNA	22	-22.7	741
NM_001140730.1	983	ssa_miR_2188_3p-A-G	allelic variant	22	-22.9	734
NM_001140732.1	314	ssa_miR_29b_1_5p	canonical mature miRNA	23	-20.3	246
NM_001140732.1	314	ssa_miR_29b_1_5p-T-C	allelic variant	23	-19	246
NM_001140739.1	307	ssa_miR_16a_1_3p	canonical mature miRNA	22	-23	40
NM_001140739.1	307	ssa_miR_16a_1_3p-T-C	allelic variant	22	-18.8	40
NM_001140746.1	425	ssa_let_7a_2_3p	canonical mature miRNA	22	-19.5	252
NM_001140760.2	1124	ssa_miR_2188_3p	canonical mature miRNA	22	-20.8	942
NM_001140760.2	1124	ssa_miR_2188_3p-A-G	allelic variant	22	-20.8	942
NM_001140764.1	828	ssa_miR_16a_1_3p	canonical mature miRNA	22	-20.7	505
NM_001140764.1	828	ssa_miR_16a_1_3p-T-C	allelic variant	22	-20.7	505
NM_001140786.2	882	ssa_miR_29b_1_5p	canonical mature miRNA	23	-19.5	805
NM_001140786.2	882	ssa_miR_29b_1_5p-T-C	allelic variant	23	-22.2	805
NM_001140787.1	388	ssa_miR_16a_1_3p	canonical mature miRNA	22	-18.9	302
NM_001140787.1	388	ssa_miR_16a_1_3p-T-C	allelic variant	22	-21	302
NM_001140794.1	495	ssa_let_7a_2_3p	canonical mature miRNA	22	-22.9	26
NM_001140794.1	495	ssa_let_7a_2_3p-T-A	allelic variant	22	-24.4	26
NM_001140817.2	566	ssa_miR_2188_3p	canonical mature miRNA	22	-23.4	77
NM_001140817.2	566	ssa_miR_2188_3p-A-G	allelic variant	22	-23.4	77
NM_001140824.1	582	ssa_miR_2188_3p	canonical mature miRNA	22	-27.7	471
NM_001140824.1	582	ssa_miR_2188_3p	canonical mature miRNA	22	-25	16
NM_001140824.1	582	ssa_miR_2188_3p-A-G	allelic variant	22	-27	471
NM_001140824.1	582	ssa_miR_2188_3p-A-G	allelic variant	22	-24.4	13
NM_001140838.1	499	ssa_miR_2188_3p	canonical mature miRNA	22	-26.3	96
NM_001140838.1	499	ssa_miR_2188_3p-A-G	allelic variant	22	-28.5	96
NM_001140839.1	396	ssa_miR_16a_1_3p	canonical mature miRNA	22	-21.4	214
NM_001140839.1	396	ssa_miR_16a_1_3p-T-C	allelic variant	22	-19.7	214
NM_001140845.1	456	ssa_miR_29b_1_5p	canonical mature miRNA	23	-18.7	326
NM_001140845.1	456	ssa_miR_29b_1_5p-T-C	allelic variant	23	-18.7	326
NM_001140854.1	210	ssa_miR_2188_3p	canonical mature miRNA	22	-20	15
NM_001140854.1	210	ssa_miR_2188_3p-A-G	allelic variant	22	-19.3	15
NM_001140866.2	430	ssa_miR_16a_1_3p	canonical mature miRNA	22	-23	194
NM_001140866.2	430	ssa_miR_16a_1_3p-T-C	allelic variant	22	-25.4	194
NM_001140866.2	430	ssa_miR_16a_1_3p-T-C	allelic variant	22	-18.9	66
NM_001140880.2	635	ssa_let_7a_2_3p	canonical mature miRNA	22	-18.3	501
NM_001140910.1	616	ssa_let_7a_2_3p	canonical mature miRNA	22	-19.8	169
NM_001140910.1	616	ssa_let_7a_2_3p	canonical mature miRNA	22	-19.5	515
NM_001140910.1	616	ssa_let_7a_2_3p-T-A	allelic variant	22	-18.8	169
NM_001140913.1	525	ssa_let_7a_2_3p-T-A	allelic variant	22	-18.4	29
NM_001140917.1	1037	ssa_let_7a_2_3p	canonical mature miRNA	22	-18.4	387
NM_001140917.1	1037	ssa_let_7a_2_3p-T-A	allelic variant	22	-18.4	387
NM_001140927.1	329	ssa_miR_16a_1_3p	canonical mature miRNA	22	-24	242
NM_001140927.1	329	ssa_miR_16a_1_3p-T-C	allelic variant	22	-23.2	242
NM_001140931.1	881	ssa_miR_2188_3p	canonical mature miRNA	22	-18.9	192
NM_001140931.1	881	ssa_miR_2188_3p-A-G	allelic variant	22	-24.9	192
NM_001140940.1	603	ssa_miR_2188_3p	canonical mature miRNA	22	-20.6	64
NM_001140940.1	603	ssa_miR_2188_3p-A-G	allelic variant	22	-19.9	64
NM_001140945.1	623	ssa_miR_29b_1_5p	canonical mature miRNA	23	-19.6	299
NM_001140945.1	623	ssa_miR_29b_1_5p-T-C	allelic variant	23	-18.7	299
NM_001140955.1	896	ssa_miR_16a_1_3p	canonical mature miRNA	22	-20.2	210
NM_001140955.1	896	ssa_miR_16a_1_3p-T-C	allelic variant	22	-22.4	210
NM_001140984.1	895	ssa_miR_16a_1_3p-T-C	allelic variant	22	-18.1	861
NM_001140994.2	495	ssa_miR_2188_3p	canonical mature miRNA	22	-20.4	270
NM_001140994.2	495	ssa_miR_2188_3p-A-G	allelic variant	22	-20.4	270
NM_001140997.1	328	ssa_miR_16a_1_3p	canonical mature miRNA	22	-19.4	296
NM_001140998.1	752	ssa_let_7a_2_3p	canonical mature miRNA	22	-19.2	114
NM_001140998.1	752	ssa_let_7a_2_3p-T-A	allelic variant	22	-20.6	106
NM_001141048.1	1031	ssa_miR_16a_1_3p	canonical mature miRNA	22	-22.5	313
NM_001141048.1	1031	ssa_miR_16a_1_3p-T-C	allelic variant	22	-21.8	313
NM_001141048.1	1031	ssa_miR_2188_3p	canonical mature miRNA	22	-26.5	195
NM_001141048.1	1031	ssa_miR_2188_3p-A-G	allelic variant	22	-25.8	195
NM_001141051.1	180	ssa_miR_2188_3p	canonical mature miRNA	22	-21.9	42
NM_001141051.1	180	ssa_miR_2188_3p-A-G	allelic variant	22	-21.3	51
NM_001141062.1	541	ssa_miR_2188_3p	canonical mature miRNA	22	-22.7	454
NM_001141062.1	541	ssa_miR_2188_3p-A-G	allelic variant	22	-21.6	454
NM_001141069.2	321	ssa_miR_16a_1_3p	canonical mature miRNA	22	-18.2	1
NM_001141079.1	730	ssa_miR_2188_3p	canonical mature miRNA	22	-22	8
NM_001141079.1	730	ssa_miR_2188_3p-A-G	allelic variant	22	-25.9	8
NM_001141087.1	622	ssa_miR_2188_3p	canonical mature miRNA	22	-19.1	8
NM_001141087.1	622	ssa_miR_2188_3p-A-G	allelic variant	22	-19.1	8
NM_001141130.1	532	ssa_miR_16a_1_3p	canonical mature miRNA	22	-24.9	249
NM_001141130.1	532	ssa_miR_16a_1_3p-T-C	allelic variant	22	-27.4	249
NM_001141146.2	706	ssa_miR_16a_1_3p	canonical mature miRNA	22	-20.9	598
NM_001141146.2	706	ssa_miR_16a_1_3p-T-C	allelic variant	22	-20.4	605
NM_001141151.2	249	ssa_miR_2188_3p	canonical mature miRNA	22	-18.8	4
NM_001141151.2	249	ssa_miR_2188_3p-A-G	allelic variant	22	-18.9	1
NM_001141156.1	157	ssa_miR_2188_3p	canonical mature miRNA	22	-19.1	1
NM_001141156.1	157	ssa_miR_2188_3p-A-G	allelic variant	22	-18.4	1
NM_001141165.2	439	ssa_miR_2188_3p	canonical mature miRNA	22	-27.3	166
NM_001141165.2	439	ssa_miR_2188_3p-A-G	allelic variant	22	-33.3	166
NM_001141166.1	409	ssa_miR_29b_1_5p	canonical mature miRNA	23	-25.2	282
NM_001141166.1	409	ssa_miR_29b_1_5p-T-C	allelic variant	23	-23.2	282
NM_001141178.1	659	ssa_miR_29b_1_5p-T-C	allelic variant	23	-18.1	196
NM_001141181.2	261	ssa_miR_16a_1_3p	canonical mature miRNA	22	-19.7	210
NM_001141181.2	261	ssa_miR_16a_1_3p-T-C	allelic variant	22	-20.1	197
NM_001141192.2	538	ssa_miR_2188_3p-A-G	allelic variant	22	-18.8	234
NM_001141237.1	801	ssa_miR_16a_1_3p	canonical mature miRNA	22	-21.2	662
NM_001141237.1	801	ssa_miR_16a_1_3p-T-C	allelic variant	22	-21.9	662
NM_001141252.2	251	ssa_miR_16a_1_3p	canonical mature miRNA	22	-20.5	206
NM_001141252.2	251	ssa_miR_16a_1_3p-T-C	allelic variant	22	-19	206
NM_001141270.1	505	ssa_miR_2188_3p-A-G	allelic variant	22	-22.5	130
NM_001141282.3	835	ssa_miR_16a_1_3p	canonical mature miRNA	22	-23.3	612
NM_001141282.3	835	ssa_miR_16a_1_3p-T-C	allelic variant	22	-19.9	612
NM_001141303.1	760	ssa_miR_16a_1_3p	canonical mature miRNA	22	-19.5	3
NM_001141303.1	760	ssa_miR_16a_1_3p-T-C	allelic variant	22	-21.4	14
NM_001141309.1	412	ssa_miR_29b_1_5p	canonical mature miRNA	23	-22.3	221
NM_001141309.1	412	ssa_miR_29b_1_5p-T-C	allelic variant	23	-20.9	221
NM_001141327.2	791	ssa_let_7a_2_3p	canonical mature miRNA	22	-18.5	526
NM_001141327.2	791	ssa_let_7a_2_3p-T-A	allelic variant	22	-20.2	526
NM_001141335.1	502	ssa_miR_16a_1_3p	canonical mature miRNA	22	-18.9	274
NM_001141342.1	548	ssa_miR_2188_3p	canonical mature miRNA	22	-26.7	54
NM_001141342.1	548	ssa_miR_2188_3p-A-G	allelic variant	22	-26	54
NM_001141377.1	582	ssa_miR_2188_3p	canonical mature miRNA	22	-21.7	85
NM_001141377.1	582	ssa_miR_2188_3p-A-G	allelic variant	22	-21	85
NM_001141380.2	393	ssa_let_7a_2_3p	canonical mature miRNA	22	-18.3	97
NM_001141380.2	393	ssa_let_7a_2_3p-T-A	allelic variant	22	-18.2	103
NM_001141381.1	697	ssa_miR_2188_3p	canonical mature miRNA	22	-22.7	27
NM_001141381.1	697	ssa_miR_2188_3p-A-G	allelic variant	22	-22.9	27
NM_001141395.1	654	ssa_miR_2188_3p	canonical mature miRNA	22	-18.3	188
NM_001141423.2	713	ssa_miR_29b_1_5p	canonical mature miRNA	23	-19	493
NM_001141423.2	713	ssa_miR_29b_1_5p-T-C	allelic variant	23	-19	493
NM_001141424.1	794	ssa_miR_2188_3p	canonical mature miRNA	22	-18.6	24
NM_001141424.1	794	ssa_miR_2188_3p-A-G	allelic variant	22	-19.2	18
NM_001141437.1	737	ssa_let_7a_2_3p	canonical mature miRNA	22	-19.1	210
NM_001141437.1	737	ssa_let_7a_2_3p-T-A	allelic variant	22	-20.7	208
NM_001141439.1	704	ssa_miR_2188_3p	canonical mature miRNA	22	-18.6	2
NM_001141439.1	704	ssa_miR_2188_3p-A-G	allelic variant	22	-18.6	2
NM_001141445.2	528	ssa_miR_16a_1_3p	canonical mature miRNA	22	-22.3	476
NM_001141445.2	528	ssa_miR_16a_1_3p-T-C	allelic variant	22	-20.3	473
NM_001141454.1	543	ssa_let_7a_2_3p-T-A	allelic variant	22	-18.6	236
NM_001141472.1	433	ssa_miR_2188_3p	canonical mature miRNA	22	-24.2	321
NM_001141472.1	433	ssa_miR_2188_3p-A-G	allelic variant	22	-23.4	321
NM_001141486.2	482	ssa_miR_2188_3p	canonical mature miRNA	22	-21	133
NM_001141486.2	482	ssa_miR_2188_3p-A-G	allelic variant	22	-23.5	148
NM_001141495.1	156	ssa_miR_2188_3p	canonical mature miRNA	22	-22.2	53
NM_001141495.1	156	ssa_miR_2188_3p-A-G	allelic variant	22	-23.6	50
NM_001141501.1	55	ssa_miR_29b_1_5p	canonical mature miRNA	23	-20.7	10
NM_001141501.1	55	ssa_miR_29b_1_5p-T-C	allelic variant	23	-20	10
NM_001141543.2	764	ssa_let_7a_2_3p	canonical mature miRNA	22	-19.5	489
NM_001141543.2	764	ssa_let_7a_2_3p-T-A	allelic variant	22	-19	489
NM_001141550.1	226	ssa_miR_29b_1_5p	canonical mature miRNA	23	-18.7	157
NM_001141550.1	226	ssa_miR_29b_1_5p-T-C	allelic variant	23	-18.3	161
NM_001141555.1	295	ssa_miR_16a_1_3p	canonical mature miRNA	22	-22.6	256
NM_001141555.1	295	ssa_miR_16a_1_3p-T-C	allelic variant	22	-19.3	256
NM_001141566.1	606	ssa_miR_2188_3p	canonical mature miRNA	22	-25.1	1
NM_001141566.1	606	ssa_miR_2188_3p	canonical mature miRNA	22	-24.6	481
NM_001141566.1	606	ssa_miR_2188_3p-A-G	allelic variant	22	-24.4	6
NM_001141566.1	606	ssa_miR_2188_3p-A-G	allelic variant	22	-23.9	481
NM_001141596.1	604	ssa_miR_2188_3p	canonical mature miRNA	22	-18.1	517
NM_001141596.1	604	ssa_miR_2188_3p-A-G	allelic variant	22	-19.1	517
NM_001141615.1	24	ssa_miR_2188_3p	canonical mature miRNA	22	-20.6	2
NM_001141615.1	24	ssa_miR_2188_3p-A-G	allelic variant	22	-20.6	2
NM_001141620.1	568	ssa_miR_16a_1_3p	canonical mature miRNA	22	-22.9	128
NM_001141620.1	568	ssa_miR_16a_1_3p-T-C	allelic variant	22	-18.7	128
NM_001141629.1	831	ssa_miR_16a_1_3p-T-C	allelic variant	22	-18.9	58
NM_001141632.1	3499	ssa_miR_2188_3p	canonical mature miRNA	22	-27.5	2607
NM_001141632.1	3499	ssa_miR_2188_3p-A-G	allelic variant	22	-27.5	2607
NM_001141638.1	692	ssa_miR_16a_1_3p	canonical mature miRNA	22	-24.2	39
NM_001141638.1	692	ssa_miR_16a_1_3p-T-C	allelic variant	22	-22.4	39
NM_001141643.1	2445	ssa_miR_16a_1_3p	canonical mature miRNA	22	-24.6	1145
NM_001141643.1	2445	ssa_miR_16a_1_3p-T-C	allelic variant	22	-21.4	1145
NM_001141651.1	2858	ssa_let_7a_2_3p	canonical mature miRNA	22	-18.9	1890
NM_001141651.1	2858	ssa_let_7a_2_3p-T-A	allelic variant	22	-18.9	1890
NM_001141692.1	966	ssa_miR_16a_1_3p	canonical mature miRNA	22	-20.9	325
NM_001141692.1	966	ssa_miR_16a_1_3p	canonical mature miRNA	22	-20.4	520
NM_001141692.1	966	ssa_miR_16a_1_3p-T-C	allelic variant	22	-22.6	520
NM_001141692.1	966	ssa_miR_16a_1_3p-T-C	allelic variant	22	-19.1	325
NM_001141692.1	966	ssa_miR_2188_3p	canonical mature miRNA	22	-21.8	392
NM_001141692.1	966	ssa_miR_2188_3p-A-G	allelic variant	22	-21.4	392
NM_001141707.1	2253	ssa_miR_16a_1_3p	canonical mature miRNA	22	-19.8	1887
NM_001141707.1	2253	ssa_miR_16a_1_3p-T-C	allelic variant	22	-20.4	1887
NM_001141709.1	410	ssa_let_7a_2_3p	canonical mature miRNA	22	-21.3	191
NM_001141709.1	410	ssa_let_7a_2_3p-T-A	allelic variant	22	-18.7	191
NM_001141711.1	1721	ssa_let_7a_2_3p	canonical mature miRNA	22	-19.9	1174
NM_001141711.1	1721	ssa_let_7a_2_3p-T-A	allelic variant	22	-19.9	1174
NM_001141716.1	2035	ssa_miR_2188_3p	canonical mature miRNA	22	-22.7	1305
NM_001141716.1	2035	ssa_miR_2188_3p-A-G	allelic variant	22	-22	1305
NM_001141718.1	826	ssa_let_7a_2_3p	canonical mature miRNA	22	-21.5	56
NM_001141718.1	826	ssa_let_7a_2_3p-T-A	allelic variant	22	-23.3	56
NM_001141720.1	1788	ssa_miR_29b_1_5p-T-C	allelic variant	23	-19.4	179
NM_001141725.1	285	ssa_miR_2188_3p	canonical mature miRNA	22	-23.4	19
NM_001141725.1	285	ssa_miR_2188_3p-A-G	allelic variant	22	-23.6	19
NM_001141731.1	1976	ssa_miR_16a_1_3p	canonical mature miRNA	22	-19	728
NM_001141731.1	1976	ssa_miR_16a_1_3p-T-C	allelic variant	22	-20.6	728
NM_001141733.1	1115	ssa_miR_16a_1_3p	canonical mature miRNA	22	-22.5	837
NM_001141733.1	1115	ssa_miR_16a_1_3p-T-C	allelic variant	22	-23.2	837
NM_001141741.1	1062	ssa_let_7a_2_3p-T-A	allelic variant	22	-20	359
NM_001141741.1	1062	ssa_miR_16a_1_3p	canonical mature miRNA	22	-21	997
NM_001141741.1	1062	ssa_miR_16a_1_3p-T-C	allelic variant	22	-19.1	997
NM_001141745.1	346	ssa_miR_2188_3p	canonical mature miRNA	22	-26.2	18
NM_001141745.1	346	ssa_miR_2188_3p-A-G	allelic variant	22	-25.8	18
NM_001141756.1	891	ssa_miR_16a_1_3p	canonical mature miRNA	22	-21.2	284
NM_001141756.1	891	ssa_miR_16a_1_3p-T-C	allelic variant	22	-22.8	284
NM_001141757.1	939	ssa_miR_2188_3p-A-G	allelic variant	22	-19	477
NM_001141763.1	1143	ssa_miR_16a_1_3p-T-C	allelic variant	22	-19.9	350
NM_001141765.1	884	ssa_miR_16a_1_3p	canonical mature miRNA	22	-20.6	840
NM_001141773.1	1697	ssa_miR_2188_3p	canonical mature miRNA	22	-18.5	167
NM_001141773.1	1697	ssa_miR_2188_3p	canonical mature miRNA	22	-18.4	499
NM_001141773.1	1697	ssa_miR_2188_3p-A-G	allelic variant	22	-18.9	150
NM_001141775.1	597	ssa_let_7a_2_3p-T-A	allelic variant	22	-18.5	193
NM_001141776.1	692	ssa_miR_2188_3p	canonical mature miRNA	22	-24.7	65
NM_001141776.1	692	ssa_miR_2188_3p-A-G	allelic variant	22	-24.7	65
NM_001141778.1	1059	ssa_let_7a_2_3p	canonical mature miRNA	22	-20	96
NM_001141778.1	1059	ssa_let_7a_2_3p-T-A	allelic variant	22	-22.1	96
NM_001141778.1	1059	ssa_miR_16a_1_3p	canonical mature miRNA	22	-18.1	560
NM_001141788.1	1162	ssa_miR_16a_1_3p	canonical mature miRNA	22	-23.9	224
NM_001141788.1	1162	ssa_miR_16a_1_3p-T-C	allelic variant	22	-24.7	224
NM_001141788.1	1162	ssa_miR_16a_1_3p-T-C	allelic variant	22	-20	743
NM_001141807.1	1125	ssa_miR_2188_3p	canonical mature miRNA	22	-22.9	784
NM_001141807.1	1125	ssa_miR_2188_3p-A-G	allelic variant	22	-23.8	782
NM_001141810.1	1724	ssa_let_7a_2_3p	canonical mature miRNA	22	-18.6	488
NM_001141811.1	647	ssa_miR_2188_3p	canonical mature miRNA	22	-19.9	16
NM_001141811.1	647	ssa_miR_2188_3p-A-G	allelic variant	22	-19.9	16
NM_001141812.1	769	ssa_miR_16a_1_3p	canonical mature miRNA	22	-20.1	262
NM_001141812.1	769	ssa_miR_16a_1_3p-T-C	allelic variant	22	-19.4	262
NM_001141815.1	791	ssa_miR_2188_3p	canonical mature miRNA	22	-18.4	6
NM_001141815.1	791	ssa_miR_2188_3p-A-G	allelic variant	22	-18.4	6
NM_001141816.1	1239	ssa_miR_2188_3p	canonical mature miRNA	22	-24.7	398
NM_001141816.1	1239	ssa_miR_2188_3p-A-G	allelic variant	22	-27.3	398
NM_001141826.1	526	ssa_miR_16a_1_3p	canonical mature miRNA	22	-22.1	276
NM_001141826.1	526	ssa_miR_16a_1_3p-T-C	allelic variant	22	-19.4	276
NM_001141826.1	526	ssa_miR_2188_3p	canonical mature miRNA	22	-24.9	25
NM_001141826.1	526	ssa_miR_2188_3p-A-G	allelic variant	22	-24.9	25
NM_001141833.1	645	ssa_miR_2188_3p	canonical mature miRNA	22	-22.6	384
NM_001141833.1	645	ssa_miR_2188_3p-A-G	allelic variant	22	-21.8	384
NM_001141853.1	522	ssa_miR_16a_1_3p	canonical mature miRNA	22	-18.9	4
NM_001141873.1	287	ssa_miR_29b_1_5p	canonical mature miRNA	23	-21.3	117
NM_001141873.1	287	ssa_miR_29b_1_5p-T-C	allelic variant	23	-20.6	117
NM_001141879.1	324	ssa_miR_16a_1_3p	canonical mature miRNA	22	-19.7	281
NM_001141886.1	618	ssa_miR_16a_1_3p	canonical mature miRNA	22	-19.4	29
NM_001141886.1	618	ssa_miR_16a_1_3p-T-C	allelic variant	22	-21	29
NM_001141892.1	550	ssa_miR_16a_1_3p	canonical mature miRNA	22	-21.4	56
NM_001141892.1	550	ssa_miR_16a_1_3p-T-C	allelic variant	22	-19.5	56
NM_001141898.1	286	ssa_miR_29b_1_5p	canonical mature miRNA	23	-24.4	187
NM_001141898.1	286	ssa_miR_29b_1_5p-T-C	allelic variant	23	-26.3	187
NM_001141912.1	1354	ssa_miR_16a_1_3p	canonical mature miRNA	22	-21.7	1019
NM_001141912.1	1354	ssa_miR_16a_1_3p	canonical mature miRNA	22	-19.6	307
NM_001141912.1	1354	ssa_miR_16a_1_3p-T-C	allelic variant	22	-21.7	1019
NM_001141912.1	1354	ssa_miR_16a_1_3p-T-C	allelic variant	22	-18.9	307
NM_001141912.1	1354	ssa_miR_2188_3p	canonical mature miRNA	22	-23.4	957
NM_001141912.1	1354	ssa_miR_2188_3p-A-G	allelic variant	22	-23.1	957
NM_001142718.1	513	ssa_miR_2188_3p	canonical mature miRNA	22	-19	304
NM_001142718.1	513	ssa_miR_2188_3p-A-G	allelic variant	22	-20.3	302
NM_001145423.1	846	ssa_miR_29b_1_5p	canonical mature miRNA	23	-22.5	339
NM_001145423.1	846	ssa_miR_29b_1_5p-T-C	allelic variant	23	-20	339
NM_001146361.1	963	ssa_miR_29b_1_5p	canonical mature miRNA	23	-24.4	90
NM_001146361.1	963	ssa_miR_29b_1_5p-T-C	allelic variant	23	-20.3	90
NM_001146376.1	567	ssa_miR_16a_1_3p	canonical mature miRNA	22	-20.4	254
NM_001146376.1	567	ssa_miR_16a_1_3p-T-C	allelic variant	22	-18.9	254
NM_001146389.1	734	ssa_miR_29b_1_5p	canonical mature miRNA	23	-24.6	18
NM_001146389.1	734	ssa_miR_29b_1_5p-T-C	allelic variant	23	-23.9	18
NM_001146394.1	730	ssa_miR_16a_1_3p	canonical mature miRNA	22	-18.5	130
NM_001146394.1	730	ssa_miR_16a_1_3p	canonical mature miRNA	22	-18	323
NM_001146409.1	938	ssa_miR_29b_1_5p	canonical mature miRNA	23	-19.5	713
NM_001146409.1	938	ssa_miR_29b_1_5p-T-C	allelic variant	23	-21.4	713
NM_001146432.2	536	ssa_miR_16a_1_3p	canonical mature miRNA	22	-24.7	483
NM_001146432.2	536	ssa_miR_16a_1_3p-T-C	allelic variant	22	-22.3	483
NM_001146432.2	536	ssa_miR_16a_1_3p-T-C	allelic variant	22	-19	336
NM_001146436.1	559	ssa_miR_2188_3p	canonical mature miRNA	22	-20.3	70
NM_001146436.1	559	ssa_miR_2188_3p-A-G	allelic variant	22	-20.2	70
NM_001146443.1	771	ssa_miR_29b_1_5p	canonical mature miRNA	23	-27.6	353
NM_001146443.1	771	ssa_miR_29b_1_5p-T-C	allelic variant	23	-26.3	353
NM_001146446.1	724	ssa_miR_29b_1_5p-T-C	allelic variant	23	-18.7	235
NM_001146450.1	879	ssa_miR_29b_1_5p-T-C	allelic variant	23	-18.7	475
NM_001146456.1	454	ssa_miR_16a_1_3p	canonical mature miRNA	22	-19.2	396
NM_001146463.1	590	ssa_miR_16a_1_3p	canonical mature miRNA	22	-22	529
NM_001146463.1	590	ssa_miR_16a_1_3p-T-C	allelic variant	22	-23	529
NM_001146463.1	590	ssa_miR_2188_3p	canonical mature miRNA	22	-22.2	107
NM_001146463.1	590	ssa_miR_2188_3p-A-G	allelic variant	22	-23.3	107
NM_001146464.1	573	ssa_let_7a_2_3p	canonical mature miRNA	22	-20.3	526
NM_001146464.1	573	ssa_let_7a_2_3p-T-A	allelic variant	22	-19.7	526
NM_001146482.1	436	ssa_miR_16a_1_3p	canonical mature miRNA	22	-22.6	269
NM_001146482.1	436	ssa_miR_16a_1_3p-T-C	allelic variant	22	-22.6	269
NM_001146502.1	451	ssa_miR_29b_1_5p	canonical mature miRNA	23	-20.3	334
NM_001146502.1	451	ssa_miR_29b_1_5p-T-C	allelic variant	23	-19.2	334
NM_001146503.1	546	ssa_let_7a_2_3p	canonical mature miRNA	22	-18.7	146
NM_001146514.1	344	ssa_miR_2188_3p	canonical mature miRNA	22	-19.4	293
NM_001146514.1	344	ssa_miR_2188_3p-A-G	allelic variant	22	-18.9	293
NM_001146534.1	353	ssa_miR_16a_1_3p	canonical mature miRNA	22	-18.4	197
NM_001146534.1	353	ssa_miR_16a_1_3p-T-C	allelic variant	22	-20.8	197
NM_001146543.1	326	ssa_miR_2188_3p	canonical mature miRNA	22	-26.9	58
NM_001146543.1	326	ssa_miR_2188_3p-A-G	allelic variant	22	-27.4	58
NM_001146591.1	576	ssa_miR_2188_3p	canonical mature miRNA	22	-20.7	438
NM_001146591.1	576	ssa_miR_2188_3p-A-G	allelic variant	22	-20.7	438
NM_001146592.1	737	ssa_let_7a_2_3p-T-A	allelic variant	22	-19.3	298
NM_001146604.1	504	ssa_miR_29b_1_5p	canonical mature miRNA	23	-20.2	281
NM_001146604.1	504	ssa_miR_29b_1_5p-T-C	allelic variant	23	-18.2	302
NM_001146606.1	343	ssa_miR_2188_3p	canonical mature miRNA	22	-28	89
NM_001146606.1	343	ssa_miR_2188_3p-A-G	allelic variant	22	-31.7	89
NM_001146629.1	780	ssa_miR_29b_1_5p	canonical mature miRNA	23	-19	574
NM_001146629.1	780	ssa_miR_29b_1_5p-T-C	allelic variant	23	-18.3	574
NM_001146658.1	407	ssa_miR_16a_1_3p-T-C	allelic variant	22	-18.6	170
NM_001146668.1	395	ssa_miR_2188_3p	canonical mature miRNA	22	-23.1	128
NM_001146668.1	395	ssa_miR_2188_3p-A-G	allelic variant	22	-24.9	132
NM_001165271.1	800	ssa_miR_16a_1_3p	canonical mature miRNA	22	-18.2	554
NM_001165271.1	800	ssa_miR_16a_1_3p-T-C	allelic variant	22	-20.1	554
NM_001165279.1	910	ssa_miR_2188_3p	canonical mature miRNA	22	-20.3	782
NM_001165279.1	910	ssa_miR_2188_3p-A-G	allelic variant	22	-21	772
NM_001165280.1	671	ssa_miR_16a_1_3p	canonical mature miRNA	22	-19.3	637
NM_001165280.1	671	ssa_miR_16a_1_3p-T-C	allelic variant	22	-23.4	637
NM_001165281.1	815	ssa_miR_29b_1_5p-T-C	allelic variant	23	-18.7	320
NM_001165284.1	643	ssa_miR_29b_1_5p	canonical mature miRNA	23	-19.7	376
NM_001165284.1	643	ssa_miR_29b_1_5p-T-C	allelic variant	23	-22.1	376
NM_001165307.1	1285	ssa_miR_29b_1_5p	canonical mature miRNA	23	-18.6	961
NM_001165307.1	1285	ssa_miR_29b_1_5p-T-C	allelic variant	23	-20.8	961
NM_001165310.1	2113	ssa_let_7a_2_3p	canonical mature miRNA	22	-19.4	1268
NM_001165310.1	2113	ssa_let_7a_2_3p-T-A	allelic variant	22	-19.4	1268
NM_001165314.1	2537	ssa_miR_2188_3p	canonical mature miRNA	22	-20.8	268
NM_001165314.1	2537	ssa_miR_2188_3p-A-G	allelic variant	22	-20	268
NM_001165316.1	1467	ssa_miR_16a_1_3p	canonical mature miRNA	22	-20.3	973
NM_001165316.1	1467	ssa_miR_16a_1_3p	canonical mature miRNA	22	-18.3	282
NM_001165316.1	1467	ssa_miR_16a_1_3p-T-C	allelic variant	22	-19.5	977
NM_001165322.1	1050	ssa_miR_16a_1_3p	canonical mature miRNA	22	-18.9	898
NM_001165322.1	1050	ssa_miR_16a_1_3p-T-C	allelic variant	22	-18.2	898
NM_001165323.1	1177	ssa_let_7a_2_3p	canonical mature miRNA	22	-21.8	1019
NM_001165323.1	1177	ssa_let_7a_2_3p-T-A	allelic variant	22	-21.1	1019
NM_001165325.1	1892	ssa_miR_2188_3p	canonical mature miRNA	22	-25.6	671
NM_001165325.1	1892	ssa_miR_2188_3p-A-G	allelic variant	22	-25.2	671
NM_001165327.1	2373	ssa_miR_29b_1_5p	canonical mature miRNA	23	-18.2	86
NM_001165327.1	2373	ssa_miR_29b_1_5p-T-C	allelic variant	23	-18.2	86
NM_001165329.1	1548	ssa_miR_16a_1_3p	canonical mature miRNA	22	-20.5	708
NM_001165329.1	1548	ssa_miR_16a_1_3p	canonical mature miRNA	22	-19.1	743
NM_001165329.1	1548	ssa_miR_16a_1_3p-T-C	allelic variant	22	-24.7	743
NM_001165329.1	1548	ssa_miR_16a_1_3p-T-C	allelic variant	22	-22.9	708
NM_001165329.1	1548	ssa_miR_2188_3p	canonical mature miRNA	22	-21.4	481
NM_001165329.1	1548	ssa_miR_2188_3p	canonical mature miRNA	22	-21.2	568
NM_001165329.1	1548	ssa_miR_2188_3p-A-G	allelic variant	22	-24.1	480
NM_001165329.1	1548	ssa_miR_2188_3p-A-G	allelic variant	22	-21.8	568
NM_001165336.1	1547	ssa_miR_2188_3p	canonical mature miRNA	22	-23.3	1389
NM_001165336.1	1547	ssa_miR_2188_3p-A-G	allelic variant	22	-22.6	1389
NM_001165337.1	1932	ssa_miR_29b_1_5p	canonical mature miRNA	23	-19	40
NM_001165337.1	1932	ssa_miR_29b_1_5p	canonical mature miRNA	23	-18.5	1875
NM_001165337.1	1932	ssa_miR_29b_1_5p-T-C	allelic variant	23	-18.5	1875
NM_001165341.1	1222	ssa_let_7a_2_3p-T-A	allelic variant	22	-18.4	335
NM_001165347.1	697	ssa_let_7a_2_3p-T-A	allelic variant	22	-18.4	2
NM_001165349.1	3212	ssa_miR_16a_1_3p-T-C	allelic variant	22	-18	1286
NM_001165350.1	1873	ssa_miR_16a_1_3p	canonical mature miRNA	22	-20.6	1419
NM_001165350.1	1873	ssa_miR_16a_1_3p-T-C	allelic variant	22	-20.1	1419
NM_001165355.1	1675	ssa_miR_29b_1_5p	canonical mature miRNA	23	-18.2	1291
NM_001165356.1	1053	ssa_miR_29b_1_5p	canonical mature miRNA	23	-21	426
NM_001165356.1	1053	ssa_miR_29b_1_5p-T-C	allelic variant	23	-20.9	426
NM_001165359.1	2043	ssa_miR_16a_1_3p	canonical mature miRNA	22	-23	1467
NM_001165359.1	2043	ssa_miR_16a_1_3p-T-C	allelic variant	22	-18.4	1467
NM_001165359.1	2043	ssa_miR_2188_3p	canonical mature miRNA	22	-24.3	795
NM_001165359.1	2043	ssa_miR_2188_3p-A-G	allelic variant	22	-23.6	795
NM_001165365.1	1025	ssa_miR_16a_1_3p	canonical mature miRNA	22	-18.7	418
NM_001165368.1	678	ssa_miR_2188_3p	canonical mature miRNA	22	-20	7
NM_001165368.1	678	ssa_miR_2188_3p-A-G	allelic variant	22	-20	7
NM_001165369.1	2238	ssa_miR_2188_3p	canonical mature miRNA	22	-20.9	150
NM_001165369.1	2238	ssa_miR_2188_3p	canonical mature miRNA	22	-20.7	874
NM_001165369.1	2238	ssa_miR_2188_3p	canonical mature miRNA	22	-20	1601
NM_001165369.1	2238	ssa_miR_2188_3p-A-G	allelic variant	22	-22.8	870
NM_001165369.1	2238	ssa_miR_2188_3p-A-G	allelic variant	22	-22	150
NM_001165369.1	2238	ssa_miR_2188_3p-A-G	allelic variant	22	-21.9	1597
NM_001165375.1	1661	ssa_let_7a_2_3p	canonical mature miRNA	22	-29.5	1492
NM_001165375.1	1661	ssa_let_7a_2_3p-T-A	allelic variant	22	-25.7	1492
NM_001165378.1	1252	ssa_miR_16a_1_3p	canonical mature miRNA	22	-18.1	965
NM_001165381.1	2925	ssa_miR_2188_3p	canonical mature miRNA	22	-21.4	370
NM_001165381.1	2925	ssa_miR_2188_3p-A-G	allelic variant	22	-20.7	370
NM_001165397.1	2369	ssa_let_7a_2_3p	canonical mature miRNA	22	-20	1497
NM_001165397.1	2369	ssa_let_7a_2_3p-T-A	allelic variant	22	-20	1497
NM_001165397.1	2369	ssa_miR_16a_1_3p-T-C	allelic variant	22	-18.5	427
NM_001165398.1	2205	ssa_miR_16a_1_3p-T-C	allelic variant	22	-19.1	1900
NM_001165404.1	747	ssa_miR_29b_1_5p	canonical mature miRNA	23	-19.9	144
NM_001165404.1	747	ssa_miR_29b_1_5p-T-C	allelic variant	23	-19.7	136
NM_001165405.1	1998	ssa_miR_16a_1_3p	canonical mature miRNA	22	-26.7	328
NM_001165405.1	1998	ssa_miR_16a_1_3p	canonical mature miRNA	22	-18.7	1871
NM_001165405.1	1998	ssa_miR_16a_1_3p-T-C	allelic variant	22	-24.5	328
NM_001165407.1	2415	ssa_miR_29b_1_5p	canonical mature miRNA	23	-20.5	2305
NM_001165407.1	2415	ssa_miR_29b_1_5p-T-C	allelic variant	23	-20.5	2305
NM_001165408.1	968	ssa_miR_2188_3p	canonical mature miRNA	22	-19.5	458
NM_001165408.1	968	ssa_miR_2188_3p-A-G	allelic variant	22	-21.4	458
NM_001165409.1	2173	ssa_miR_29b_1_5p	canonical mature miRNA	23	-18.1	262
NM_001171850.1	1976	ssa_miR_2188_3p	canonical mature miRNA	22	-26.5	1647
NM_001171850.1	1976	ssa_miR_2188_3p-A-G	allelic variant	22	-30.1	1647
NM_001173559.1	1559	ssa_let_7a_2_3p-T-A	allelic variant	22	-19.2	1027
NM_001173566.1	2865	ssa_miR_29b_1_5p	canonical mature miRNA	23	-20.1	2733
NM_001173566.1	2865	ssa_miR_29b_1_5p-T-C	allelic variant	23	-19.4	2733
NM_001173567.1	1336	ssa_miR_16a_1_3p	canonical mature miRNA	22	-25.9	684
NM_001173567.1	1336	ssa_miR_16a_1_3p-T-C	allelic variant	22	-24	674
NM_001173567.1	1336	ssa_miR_2188_3p	canonical mature miRNA	22	-20.2	1
NM_001173567.1	1336	ssa_miR_2188_3p	canonical mature miRNA	22	-18	402
NM_001173567.1	1336	ssa_miR_2188_3p-A-G	allelic variant	22	-19.5	1
NM_001173567.1	1336	ssa_miR_2188_3p-A-G	allelic variant	22	-18.9	403
NM_001173569.1	2564	ssa_miR_29b_1_5p	canonical mature miRNA	23	-21.5	260
NM_001173569.1	2564	ssa_miR_29b_1_5p-T-C	allelic variant	23	-21.5	260
NM_001173570.1	1331	ssa_let_7a_2_3p-T-A	allelic variant	22	-19.9	231
NM_001173571.1	1931	ssa_miR_16a_1_3p	canonical mature miRNA	22	-19.5	595
NM_001173571.1	1931	ssa_miR_16a_1_3p-T-C	allelic variant	22	-20.1	583
NM_001173571.1	1931	ssa_miR_2188_3p	canonical mature miRNA	22	-25.6	966
NM_001173571.1	1931	ssa_miR_2188_3p	canonical mature miRNA	22	-20.6	1054
NM_001173571.1	1931	ssa_miR_2188_3p-A-G	allelic variant	22	-26.1	966
NM_001173571.1	1931	ssa_miR_2188_3p-A-G	allelic variant	22	-19.9	1054
NM_001173576.1	2298	ssa_miR_2188_3p	canonical mature miRNA	22	-21.5	1183
NM_001173576.1	2298	ssa_miR_2188_3p-A-G	allelic variant	22	-20.8	1183
NM_001173577.1	4066	ssa_miR_16a_1_3p	canonical mature miRNA	22	-20	3683
NM_001173582.1	1094	ssa_miR_29b_1_5p	canonical mature miRNA	23	-21.8	466
NM_001173582.1	1094	ssa_miR_29b_1_5p-T-C	allelic variant	23	-20.4	466
NM_001173583.1	626	ssa_miR_16a_1_3p	canonical mature miRNA	22	-18	459
NM_001173583.1	626	ssa_miR_16a_1_3p-T-C	allelic variant	22	-18	459
NM_001173585.1	595	ssa_miR_2188_3p	canonical mature miRNA	22	-28.8	259
NM_001173585.1	595	ssa_miR_2188_3p-A-G	allelic variant	22	-28.1	259
NM_001173586.1	1317	ssa_miR_2188_3p	canonical mature miRNA	22	-22	74
NM_001173586.1	1317	ssa_miR_2188_3p-A-G	allelic variant	22	-24.3	68
NM_001173587.1	1411	ssa_miR_2188_3p	canonical mature miRNA	22	-25.1	993
NM_001173587.1	1411	ssa_miR_2188_3p-A-G	allelic variant	22	-27.6	997
NM_001173590.1	1374	ssa_miR_2188_3p	canonical mature miRNA	22	-20.7	1133
NM_001173590.1	1374	ssa_miR_2188_3p-A-G	allelic variant	22	-20	1133
NM_001173593.1	2063	ssa_miR_2188_3p	canonical mature miRNA	22	-20.5	1513
NM_001173593.1	2063	ssa_miR_2188_3p-A-G	allelic variant	22	-21.4	1513
NM_001173593.1	2063	ssa_miR_29b_1_5p	canonical mature miRNA	23	-18.5	988
NM_001173596.1	1784	ssa_miR_2188_3p-A-G	allelic variant	22	-20.3	1268
NM_001173597.1	720	ssa_miR_2188_3p	canonical mature miRNA	22	-21.7	533
NM_001173597.1	720	ssa_miR_2188_3p-A-G	allelic variant	22	-21.5	523
NM_001173598.1	2016	ssa_miR_16a_1_3p	canonical mature miRNA	22	-20.5	433
NM_001173598.1	2016	ssa_miR_16a_1_3p	canonical mature miRNA	22	-19	1525
NM_001173598.1	2016	ssa_miR_16a_1_3p-T-C	allelic variant	22	-20.8	433
NM_001173603.1	1188	ssa_miR_2188_3p	canonical mature miRNA	22	-25.4	33
NM_001173603.1	1188	ssa_miR_2188_3p-A-G	allelic variant	22	-25.4	33
NM_001173604.1	1386	ssa_miR_2188_3p	canonical mature miRNA	22	-25	114
NM_001173604.1	1386	ssa_miR_2188_3p-A-G	allelic variant	22	-25	114
NM_001173606.1	3125	ssa_miR_2188_3p	canonical mature miRNA	22	-22.3	549
NM_001173606.1	3125	ssa_miR_2188_3p-A-G	allelic variant	22	-21.6	549
NM_001173613.1	1724	ssa_miR_2188_3p	canonical mature miRNA	22	-28.4	1189
NM_001173613.1	1724	ssa_miR_2188_3p-A-G	allelic variant	22	-27.8	1189
NM_001173622.1	1355	ssa_miR_16a_1_3p	canonical mature miRNA	22	-21.7	966
NM_001173622.1	1355	ssa_miR_16a_1_3p-T-C	allelic variant	22	-18.8	966
NM_001173622.1	1355	ssa_miR_2188_3p	canonical mature miRNA	22	-19	97
NM_001173622.1	1355	ssa_miR_2188_3p-A-G	allelic variant	22	-20.5	109
NM_001173624.1	3363	ssa_miR_16a_1_3p	canonical mature miRNA	22	-18.2	616
NM_001173624.1	3363	ssa_miR_16a_1_3p-T-C	allelic variant	22	-18.2	616
NM_001173625.1	1954	ssa_miR_2188_3p	canonical mature miRNA	22	-23.9	702
NM_001173625.1	1954	ssa_miR_2188_3p-A-G	allelic variant	22	-23.2	702
NM_001173626.1	571	ssa_miR_29b_1_5p	canonical mature miRNA	23	-22.2	379
NM_001173626.1	571	ssa_miR_29b_1_5p-T-C	allelic variant	23	-21.5	379
NM_001173627.1	2066	ssa_miR_16a_1_3p	canonical mature miRNA	22	-21.2	1000
NM_001173627.1	2066	ssa_miR_16a_1_3p-T-C	allelic variant	22	-21.9	1000
NM_001173642.1	1147	ssa_miR_2188_3p	canonical mature miRNA	22	-18.1	118
NM_001173642.1	1147	ssa_miR_2188_3p-A-G	allelic variant	22	-20.2	91
NM_001173644.1	1693	ssa_miR_2188_3p	canonical mature miRNA	22	-18.1	1314
NM_001173644.1	1693	ssa_miR_2188_3p-A-G	allelic variant	22	-19.5	1319
NM_001173648.1	401	ssa_miR_16a_1_3p	canonical mature miRNA	22	-20.8	202
NM_001173648.1	401	ssa_miR_16a_1_3p-T-C	allelic variant	22	-20.8	202
NM_001173650.1	520	ssa_miR_2188_3p	canonical mature miRNA	22	-26.4	202
NM_001173650.1	520	ssa_miR_2188_3p-A-G	allelic variant	22	-25.7	202
NM_001173651.1	1556	ssa_miR_2188_3p	canonical mature miRNA	22	-27.4	675
NM_001173651.1	1556	ssa_miR_2188_3p-A-G	allelic variant	22	-26.6	675
NM_001173656.1	1243	ssa_miR_2188_3p	canonical mature miRNA	22	-19.5	262
NM_001173656.1	1243	ssa_miR_2188_3p-A-G	allelic variant	22	-19.5	262
NM_001173662.1	1768	ssa_miR_2188_3p	canonical mature miRNA	22	-27.5	42
NM_001173662.1	1768	ssa_miR_2188_3p-A-G	allelic variant	22	-26.8	42
NM_001173662.1	1768	ssa_miR_29b_1_5p	canonical mature miRNA	23	-19.3	159
NM_001173662.1	1768	ssa_miR_29b_1_5p-T-C	allelic variant	23	-21.7	159
NM_001173663.1	2142	ssa_miR_16a_1_3p	canonical mature miRNA	22	-22.8	298
NM_001173663.1	2142	ssa_miR_16a_1_3p-T-C	allelic variant	22	-20.4	298
NM_001173663.1	2142	ssa_miR_29b_1_5p	canonical mature miRNA	23	-24	784
NM_001173663.1	2142	ssa_miR_29b_1_5p-T-C	allelic variant	23	-26.7	784
NM_001173665.1	528	ssa_miR_29b_1_5p	canonical mature miRNA	23	-20.9	364
NM_001173665.1	528	ssa_miR_29b_1_5p-T-C	allelic variant	23	-19.9	364
NM_001173667.1	2294	ssa_miR_16a_1_3p	canonical mature miRNA	22	-19.8	2180
NM_001173675.1	1556	ssa_miR_2188_3p	canonical mature miRNA	22	-25.2	367
NM_001173675.1	1556	ssa_miR_2188_3p-A-G	allelic variant	22	-25.2	367
NM_001173675.1	1556	ssa_miR_29b_1_5p	canonical mature miRNA	23	-25.5	849
NM_001173675.1	1556	ssa_miR_29b_1_5p-T-C	allelic variant	23	-27.9	849
NM_001173676.1	2548	ssa_miR_29b_1_5p	canonical mature miRNA	23	-19.7	1153
NM_001173676.1	2548	ssa_miR_29b_1_5p-T-C	allelic variant	23	-18.2	1153
NM_001173682.1	2576	ssa_miR_16a_1_3p	canonical mature miRNA	22	-24.7	518
NM_001173682.1	2576	ssa_miR_16a_1_3p-T-C	allelic variant	22	-24.7	518
NM_001173688.1	1197	ssa_miR_2188_3p	canonical mature miRNA	22	-26.4	121
NM_001173688.1	1197	ssa_miR_2188_3p-A-G	allelic variant	22	-28.5	121
NM_001173693.1	935	ssa_miR_2188_3p	canonical mature miRNA	22	-24.9	435
NM_001173693.1	935	ssa_miR_2188_3p-A-G	allelic variant	22	-24.2	435
NM_001173699.1	831	ssa_let_7a_2_3p	canonical mature miRNA	22	-18.3	422
NM_001173699.1	831	ssa_let_7a_2_3p-T-A	allelic variant	22	-18.3	422
NM_001173699.1	831	ssa_miR_2188_3p	canonical mature miRNA	22	-27	136
NM_001173699.1	831	ssa_miR_2188_3p-A-G	allelic variant	22	-26.5	136
NM_001173707.1	1484	ssa_miR_16a_1_3p-T-C	allelic variant	22	-18.4	775
NM_001173718.1	1021	ssa_miR_2188_3p-A-G	allelic variant	22	-19.7	1
NM_001173721.1	2855	ssa_miR_16a_1_3p	canonical mature miRNA	22	-18.7	224
NM_001173721.1	2855	ssa_miR_16a_1_3p-T-C	allelic variant	22	-18.7	224
NM_001173730.1	1216	ssa_miR_29b_1_5p	canonical mature miRNA	23	-18.1	470
NM_001173732.1	940	ssa_miR_2188_3p	canonical mature miRNA	22	-20.7	266
NM_001173732.1	940	ssa_miR_2188_3p-A-G	allelic variant	22	-19.6	266
NM_001173735.1	1001	ssa_miR_2188_3p	canonical mature miRNA	22	-20.7	713
NM_001173735.1	1001	ssa_miR_2188_3p-A-G	allelic variant	22	-21.8	713
NM_001173736.1	1950	ssa_miR_16a_1_3p	canonical mature miRNA	22	-18.4	1865
NM_001173736.1	1950	ssa_miR_16a_1_3p-T-C	allelic variant	22	-18.4	1865
NM_001173736.1	1950	ssa_miR_29b_1_5p	canonical mature miRNA	23	-20.6	1723
NM_001173736.1	1950	ssa_miR_29b_1_5p	canonical mature miRNA	23	-18.5	1512
NM_001173736.1	1950	ssa_miR_29b_1_5p-T-C	allelic variant	23	-20.7	1723
NM_001173741.1	243	ssa_miR_16a_1_3p	canonical mature miRNA	22	-23.5	60
NM_001173741.1	243	ssa_miR_16a_1_3p-T-C	allelic variant	22	-24.1	60
NM_001173743.1	1771	ssa_miR_16a_1_3p	canonical mature miRNA	22	-22.1	123
NM_001173743.1	1771	ssa_miR_16a_1_3p-T-C	allelic variant	22	-18.1	123
NM_001173743.1	1771	ssa_miR_2188_3p	canonical mature miRNA	22	-21.7	360
NM_001173743.1	1771	ssa_miR_2188_3p-A-G	allelic variant	22	-22.8	360
NM_001173746.1	1621	ssa_miR_16a_1_3p	canonical mature miRNA	22	-22.1	1018
NM_001173746.1	1621	ssa_miR_16a_1_3p-T-C	allelic variant	22	-22.2	1010
NM_001173753.1	502	ssa_miR_2188_3p	canonical mature miRNA	22	-18.9	323
NM_001173753.1	502	ssa_miR_2188_3p-A-G	allelic variant	22	-19	333
NM_001173755.1	570	ssa_miR_29b_1_5p	canonical mature miRNA	23	-22.5	210
NM_001173755.1	570	ssa_miR_29b_1_5p-T-C	allelic variant	23	-25.5	210
NM_001173757.1	989	ssa_miR_2188_3p	canonical mature miRNA	22	-19.8	1
NM_001173757.1	989	ssa_miR_2188_3p-A-G	allelic variant	22	-19.8	1
NM_001173764.1	1963	ssa_miR_2188_3p	canonical mature miRNA	22	-21.9	721
NM_001173764.1	1963	ssa_miR_2188_3p-A-G	allelic variant	22	-21.9	721
NM_001173764.1	1963	ssa_miR_29b_1_5p	canonical mature miRNA	23	-21.1	711
NM_001173764.1	1963	ssa_miR_29b_1_5p-T-C	allelic variant	23	-24.1	711
NM_001173765.1	1598	ssa_miR_29b_1_5p	canonical mature miRNA	23	-20.9	707
NM_001173765.1	1598	ssa_miR_29b_1_5p-T-C	allelic variant	23	-19.8	707
NM_001173771.1	1668	ssa_miR_2188_3p	canonical mature miRNA	22	-19.3	371
NM_001173771.1	1668	ssa_miR_2188_3p-A-G	allelic variant	22	-19.3	371
NM_001173779.1	1053	ssa_miR_2188_3p	canonical mature miRNA	22	-19.3	799
NM_001173779.1	1053	ssa_miR_2188_3p-A-G	allelic variant	22	-19.3	799
NM_001173784.1	1437	ssa_miR_16a_1_3p	canonical mature miRNA	22	-18.2	1024
NM_001173789.1	821	ssa_miR_16a_1_3p	canonical mature miRNA	22	-20.4	365
NM_001173789.1	821	ssa_miR_16a_1_3p-T-C	allelic variant	22	-22.8	365
NM_001173795.1	989	ssa_let_7a_2_3p	canonical mature miRNA	22	-18.8	820
NM_001173795.1	989	ssa_let_7a_2_3p-T-A	allelic variant	22	-20.3	820
NM_001173797.1	1031	ssa_miR_29b_1_5p	canonical mature miRNA	23	-19.7	980
NM_001173797.1	1031	ssa_miR_29b_1_5p-T-C	allelic variant	23	-18.2	980
NM_001173802.1	674	ssa_miR_29b_1_5p	canonical mature miRNA	23	-21.4	217
NM_001173802.1	674	ssa_miR_29b_1_5p-T-C	allelic variant	23	-24.1	217
NM_001173805.1	1506	ssa_miR_2188_3p	canonical mature miRNA	22	-22	364
NM_001173805.1	1506	ssa_miR_2188_3p-A-G	allelic variant	22	-26.6	364
NM_001173836.1	738	ssa_miR_16a_1_3p	canonical mature miRNA	22	-20.8	66
NM_001173836.1	738	ssa_miR_16a_1_3p-T-C	allelic variant	22	-18.8	65
NM_001173843.1	989	ssa_miR_16a_1_3p	canonical mature miRNA	22	-30.1	472
NM_001173843.1	989	ssa_miR_16a_1_3p-T-C	allelic variant	22	-26	472
NM_001173847.1	2270	ssa_miR_29b_1_5p	canonical mature miRNA	23	-21.7	2131
NM_001173847.1	2270	ssa_miR_29b_1_5p-T-C	allelic variant	23	-18.1	2131
NM_001173851.1	1659	ssa_miR_16a_1_3p	canonical mature miRNA	22	-20.9	696
NM_001173851.1	1659	ssa_miR_16a_1_3p-T-C	allelic variant	22	-19.4	696
NM_001173854.1	1989	ssa_miR_2188_3p	canonical mature miRNA	22	-21.7	424
NM_001173854.1	1989	ssa_miR_2188_3p-A-G	allelic variant	22	-21.6	424
NM_001173862.1	549	ssa_miR_29b_1_5p	canonical mature miRNA	23	-22.7	92
NM_001173862.1	549	ssa_miR_29b_1_5p-T-C	allelic variant	23	-20.9	92
NM_001173868.1	712	ssa_miR_29b_1_5p	canonical mature miRNA	23	-18	411
NM_001173868.1	712	ssa_miR_29b_1_5p-T-C	allelic variant	23	-19.2	403
NM_001173870.1	1566	ssa_miR_2188_3p	canonical mature miRNA	22	-19.9	234
NM_001173870.1	1566	ssa_miR_2188_3p-A-G	allelic variant	22	-20.1	234
NM_001173871.1	295	ssa_miR_2188_3p	canonical mature miRNA	22	-18.1	25
NM_001173871.1	295	ssa_miR_2188_3p-A-G	allelic variant	22	-18.8	19
NM_001173875.1	1099	ssa_miR_29b_1_5p	canonical mature miRNA	23	-22	422
NM_001173875.1	1099	ssa_miR_29b_1_5p	canonical mature miRNA	23	-18.1	450
NM_001173875.1	1099	ssa_miR_29b_1_5p-T-C	allelic variant	23	-21.8	422
NM_001173876.1	902	ssa_miR_2188_3p	canonical mature miRNA	22	-22.6	1
NM_001173876.1	902	ssa_miR_2188_3p-A-G	allelic variant	22	-24.8	3
NM_001173892.1	1476	ssa_miR_16a_1_3p	canonical mature miRNA	22	-20.1	135
NM_001173892.1	1476	ssa_miR_16a_1_3p-T-C	allelic variant	22	-20.3	135
NM_001173892.1	1476	ssa_miR_2188_3p	canonical mature miRNA	22	-19.6	477
NM_001173892.1	1476	ssa_miR_2188_3p-A-G	allelic variant	22	-21.9	468
NM_001173897.1	705	ssa_miR_2188_3p	canonical mature miRNA	22	-28	19
NM_001173897.1	705	ssa_miR_2188_3p-A-G	allelic variant	22	-28	19
NM_001173900.1	1300	ssa_miR_2188_3p	canonical mature miRNA	22	-18.3	218
NM_001173900.1	1300	ssa_miR_2188_3p	canonical mature miRNA	22	-18.1	57
NM_001173900.1	1300	ssa_miR_2188_3p	canonical mature miRNA	22	-18.1	107
NM_001173900.1	1300	ssa_miR_2188_3p	canonical mature miRNA	22	-18.1	167
NM_001173900.1	1300	ssa_miR_2188_3p	canonical mature miRNA	22	-18.1	247
NM_001173900.1	1300	ssa_miR_2188_3p-A-G	allelic variant	22	-18.4	268
NM_001173900.1	1300	ssa_miR_2188_3p-A-G	allelic variant	22	-18.2	27
NM_001173900.1	1300	ssa_miR_2188_3p-A-G	allelic variant	22	-18.2	87
NM_001173900.1	1300	ssa_miR_2188_3p-A-G	allelic variant	22	-18.2	137
NM_001173900.1	1300	ssa_miR_2188_3p-A-G	allelic variant	22	-18.2	197
NM_001173904.1	1961	ssa_miR_16a_1_3p	canonical mature miRNA	22	-20.5	364
NM_001173904.1	1961	ssa_miR_16a_1_3p-T-C	allelic variant	22	-21.4	364
NM_001173905.1	390	ssa_miR_2188_3p	canonical mature miRNA	22	-26.9	15
NM_001173905.1	390	ssa_miR_2188_3p-A-G	allelic variant	22	-26.2	15
NM_001173911.1	1271	ssa_miR_2188_3p	canonical mature miRNA	22	-20.6	429
NM_001173911.1	1271	ssa_miR_2188_3p-A-G	allelic variant	22	-24.5	423
NM_001173920.1	2303	ssa_miR_2188_3p	canonical mature miRNA	22	-19.9	729
NM_001173920.1	2303	ssa_miR_2188_3p-A-G	allelic variant	22	-19.9	729
NM_001173921.1	1527	ssa_miR_16a_1_3p	canonical mature miRNA	22	-20.1	1383
NM_001173926.1	721	ssa_miR_2188_3p	canonical mature miRNA	22	-23.2	262
NM_001173926.1	721	ssa_miR_2188_3p-A-G	allelic variant	22	-23.8	262
NM_001173927.1	1939	ssa_let_7a_2_3p	canonical mature miRNA	22	-18.9	666
NM_001173927.1	1939	ssa_miR_16a_1_3p	canonical mature miRNA	22	-18.1	878
NM_001173927.1	1939	ssa_miR_16a_1_3p-T-C	allelic variant	22	-21.9	859
NM_001173927.1	1939	ssa_miR_2188_3p	canonical mature miRNA	22	-30	1131
NM_001173927.1	1939	ssa_miR_2188_3p-A-G	allelic variant	22	-29.3	1131
NM_001173929.1	2615	ssa_miR_16a_1_3p	canonical mature miRNA	22	-24.3	1322
NM_001173929.1	2615	ssa_miR_16a_1_3p-T-C	allelic variant	22	-24.3	1322
NM_001173933.1	1426	ssa_miR_16a_1_3p	canonical mature miRNA	22	-18.8	475
NM_001173936.1	2009	ssa_miR_2188_3p	canonical mature miRNA	22	-23.3	1341
NM_001173936.1	2009	ssa_miR_2188_3p-A-G	allelic variant	22	-22.6	1341
NM_001173942.1	1315	ssa_miR_2188_3p	canonical mature miRNA	22	-20.7	165
NM_001173942.1	1315	ssa_miR_2188_3p-A-G	allelic variant	22	-21.3	161
NM_001173943.1	966	ssa_miR_16a_1_3p	canonical mature miRNA	22	-26.7	431
NM_001173943.1	966	ssa_miR_16a_1_3p-T-C	allelic variant	22	-25.2	431
NM_001173947.1	970	ssa_miR_2188_3p	canonical mature miRNA	22	-19.9	16
NM_001173947.1	970	ssa_miR_2188_3p-A-G	allelic variant	22	-22.1	15
NM_001173947.1	970	ssa_miR_29b_1_5p	canonical mature miRNA	23	-19.5	76
NM_001173947.1	970	ssa_miR_29b_1_5p-T-C	allelic variant	23	-19.5	76
NM_001173948.1	1364	ssa_miR_16a_1_3p	canonical mature miRNA	22	-25.2	106
NM_001173948.1	1364	ssa_miR_16a_1_3p-T-C	allelic variant	22	-21	106
NM_001173953.1	344	ssa_miR_29b_1_5p	canonical mature miRNA	23	-20.5	202
NM_001173953.1	344	ssa_miR_29b_1_5p-T-C	allelic variant	23	-23.2	202
NM_001173961.1	773	ssa_miR_2188_3p	canonical mature miRNA	22	-19.8	5
NM_001173961.1	773	ssa_miR_2188_3p-A-G	allelic variant	22	-20.8	1
NM_001173966.1	1728	ssa_miR_2188_3p	canonical mature miRNA	22	-22.2	490
NM_001173966.1	1728	ssa_miR_2188_3p	canonical mature miRNA	22	-19.6	546
NM_001173966.1	1728	ssa_miR_2188_3p-A-G	allelic variant	22	-22.2	490
NM_001173966.1	1728	ssa_miR_2188_3p-A-G	allelic variant	22	-20.7	530
NM_001173966.1	1728	ssa_miR_2188_3p-A-G	allelic variant	22	-19.4	546
NM_001173966.1	1728	ssa_miR_2188_3p-A-G	allelic variant	22	-18.9	419
NM_001173968.1	1372	ssa_miR_29b_1_5p	canonical mature miRNA	23	-19.6	139
NM_001173968.1	1372	ssa_miR_29b_1_5p-T-C	allelic variant	23	-22.3	139
NM_001173971.1	668	ssa_miR_29b_1_5p	canonical mature miRNA	23	-19.2	429
NM_001173971.1	668	ssa_miR_29b_1_5p-T-C	allelic variant	23	-19.4	429
NM_001177821.1	2104	ssa_let_7a_2_3p	canonical mature miRNA	22	-20.6	238
NM_001177821.1	2104	ssa_let_7a_2_3p-T-A	allelic variant	22	-19	238
NM_001177821.1	2104	ssa_miR_16a_1_3p	canonical mature miRNA	22	-22.6	1519
NM_001177821.1	2104	ssa_miR_16a_1_3p-T-C	allelic variant	22	-24.2	1519
NM_001185027.1	527	ssa_miR_2188_3p	canonical mature miRNA	22	-18.7	1
NM_001185027.1	527	ssa_miR_2188_3p-A-G	allelic variant	22	-18.7	1
NM_001195198.1	898	ssa_miR_2188_3p	canonical mature miRNA	22	-18.4	267
NM_001195198.1	898	ssa_miR_2188_3p-A-G	allelic variant	22	-20.3	266
NM_001195819.1	1405	ssa_miR_2188_3p	canonical mature miRNA	22	-23.1	192
NM_001195819.1	1405	ssa_miR_2188_3p-A-G	allelic variant	22	-24.7	192
NM_001252351.1	948	ssa_let_7a_2_3p-T-A	allelic variant	22	-19	725
NM_001252354.1	1395	ssa_let_7a_2_3p	canonical mature miRNA	22	-18.8	625
NM_001252354.1	1395	ssa_let_7a_2_3p-T-A	allelic variant	22	-20.6	625
NM_001279003.1	1259	ssa_miR_2188_3p	canonical mature miRNA	22	-30.8	110
NM_001279003.1	1259	ssa_miR_2188_3p-A-G	allelic variant	22	-30.8	110
NM_001279011.1	1155	ssa_miR_29b_1_5p	canonical mature miRNA	23	-18.6	648
NM_001279016.1	1172	ssa_miR_16a_1_3p-T-C	allelic variant	22	-19.8	597
NM_001279016.1	1172	ssa_miR_29b_1_5p	canonical mature miRNA	23	-21.6	503
NM_001279016.1	1172	ssa_miR_29b_1_5p-T-C	allelic variant	23	-20.9	503
NM_001279024.1	464	ssa_let_7a_2_3p	canonical mature miRNA	22	-19.9	405
NM_001279024.1	464	ssa_miR_29b_1_5p	canonical mature miRNA	23	-19.9	245
NM_001279024.1	464	ssa_miR_29b_1_5p-T-C	allelic variant	23	-19.9	245
NM_001279036.1	2272	ssa_miR_16a_1_3p	canonical mature miRNA	22	-20.5	169
NM_001279036.1	2272	ssa_miR_2188_3p	canonical mature miRNA	22	-23.4	1796
NM_001279036.1	2272	ssa_miR_2188_3p-A-G	allelic variant	22	-22.9	1798
NM_001279087.1	924	ssa_miR_29b_1_5p	canonical mature miRNA	23	-22.3	604
NM_001279087.1	924	ssa_miR_29b_1_5p-T-C	allelic variant	23	-25.3	604
NM_001279097.1	994	ssa_miR_16a_1_3p-T-C	allelic variant	22	-20.3	212

## Sheet: Seed_variant_targets
Table S9b. Predicted target genes of miR-100a-2 and it`s allelic seed variant
Target gene Genbank Accesion #	Target sequence (3' UTR) length	miRNA ID	canonical mature miRNA or seed variant	miRNA sequence length	Minimal-free-energy (Kcal)	Position in 3' UTR that miRNA targeted
NM_001123570.1	261	ssa_miR_100a_2_3p-T-C	seed variant	23	-21.5	31
NM_001123574.1	278	ssa_miR_100a_2_3p	canonical mature miRNA	23	-20.9	24
NM_001128604.1	955	ssa_miR_100a_2_3p	canonical mature miRNA	23	-23.8	538
NM_001136553.1	737	ssa_miR_100a_2_3p-T-C	seed variant	23	-20.7	164
NM_001139551.1	233	ssa_miR_100a_2_3p-T-C	seed variant	23	-23	151
NM_001139558.1	72	ssa_miR_100a_2_3p	canonical mature miRNA	23	-21	3
NM_001139653.1	329	ssa_miR_100a_2_3p	canonical mature miRNA	23	-18.4	228
NM_001139657.1	2218	ssa_miR_100a_2_3p	canonical mature miRNA	23	-22.6	1394
NM_001139679.1	1449	ssa_miR_100a_2_3p	canonical mature miRNA	23	-20.4	1250
NM_001139680.1	405	ssa_miR_100a_2_3p-T-C	seed variant	23	-25.7	252
NM_001139684.1	840	ssa_miR_100a_2_3p-T-C	seed variant	23	-19.5	655
NM_001139705.1	1212	ssa_miR_100a_2_3p	canonical mature miRNA	23	-19.8	823
NM_001139744.1	375	ssa_miR_100a_2_3p	canonical mature miRNA	23	-20.3	86
NM_001139755.1	1679	ssa_miR_100a_2_3p	canonical mature miRNA	23	-21.1	544
NM_001139756.1	1555	ssa_miR_100a_2_3p-T-C	seed variant	23	-29.2	848
NM_001139767.1	548	ssa_miR_100a_2_3p-T-C	seed variant	23	-24.2	314
NM_001139784.1	683	ssa_miR_100a_2_3p	canonical mature miRNA	23	-19.3	600
NM_001139798.1	1554	ssa_miR_100a_2_3p	canonical mature miRNA	23	-23.5	669
NM_001139802.1	798	ssa_miR_100a_2_3p	canonical mature miRNA	23	-22.2	281
NM_001139814.1	1820	ssa_miR_100a_2_3p-T-C	seed variant	23	-22.8	1037
NM_001139817.1	800	ssa_miR_100a_2_3p	canonical mature miRNA	23	-20.5	143
NM_001139830.1	2529	ssa_miR_100a_2_3p-T-C	seed variant	23	-19.7	1594
NM_001139838.1	1397	ssa_miR_100a_2_3p-T-C	seed variant	23	-22	1212
NM_001139840.1	1324	ssa_miR_100a_2_3p	canonical mature miRNA	23	-23.7	320
NM_001139851.1	620	ssa_miR_100a_2_3p	canonical mature miRNA	23	-24.8	236
NM_001139856.1	1917	ssa_miR_100a_2_3p-T-C	seed variant	23	-20.5	1282
NM_001139867.1	1485	ssa_miR_100a_2_3p-T-C	seed variant	23	-22.7	348
NM_001139869.1	1898	ssa_miR_100a_2_3p	canonical mature miRNA	23	-20.2	1677
NM_001139873.1	1789	ssa_miR_100a_2_3p	canonical mature miRNA	23	-21.3	1687
NM_001139886.1	706	ssa_miR_100a_2_3p-T-C	seed variant	23	-22.3	4
NM_001139888.1	940	ssa_miR_100a_2_3p	canonical mature miRNA	23	-23.1	568
NM_001139906.1	1313	ssa_miR_100a_2_3p	canonical mature miRNA	23	-20.8	152
NM_001139909.1	1334	ssa_miR_100a_2_3p-T-C	seed variant	23	-22.3	560
NM_001139942.1	1207	ssa_miR_100a_2_3p	canonical mature miRNA	23	-22.3	475
NM_001139949.1	721	ssa_miR_100a_2_3p	canonical mature miRNA	23	-27.4	511
NM_001139983.1	2472	ssa_miR_100a_2_3p	canonical mature miRNA	23	-20.4	1744
NM_001140002.1	1608	ssa_miR_100a_2_3p	canonical mature miRNA	23	-26.3	511
NM_001140006.1	1672	ssa_miR_100a_2_3p-T-C	seed variant	23	-25.5	212
NM_001140012.1	2220	ssa_miR_100a_2_3p	canonical mature miRNA	23	-20.1	814
NM_001140026.1	815	ssa_miR_100a_2_3p	canonical mature miRNA	23	-21.2	50
NM_001140033.1	1582	ssa_miR_100a_2_3p-T-C	seed variant	23	-22.6	702
NM_001140085.1	2456	ssa_miR_100a_2_3p	canonical mature miRNA	23	-19.9	1526
NM_001140106.1	982	ssa_miR_100a_2_3p	canonical mature miRNA	23	-19.3	386
NM_001140108.1	409	ssa_miR_100a_2_3p	canonical mature miRNA	23	-23.2	58
NM_001140126.1	1946	ssa_miR_100a_2_3p-T-C	seed variant	23	-21.1	414
NM_001140145.1	1468	ssa_miR_100a_2_3p	canonical mature miRNA	23	-25.5	971
NM_001140150.1	329	ssa_miR_100a_2_3p-T-C	seed variant	23	-19.3	214
NM_001140155.1	1737	ssa_miR_100a_2_3p	canonical mature miRNA	23	-23.6	1135
NM_001140163.1	1945	ssa_miR_100a_2_3p-T-C	seed variant	23	-24.1	609
NM_001140181.1	1411	ssa_miR_100a_2_3p-T-C	seed variant	23	-19	32
NM_001140204.1	1194	ssa_miR_100a_2_3p-T-C	seed variant	23	-26.7	608
NM_001140208.1	855	ssa_miR_100a_2_3p	canonical mature miRNA	23	-20.6	523
NM_001140238.1	1433	ssa_miR_100a_2_3p-T-C	seed variant	23	-23.6	329
NM_001140241.1	592	ssa_miR_100a_2_3p-T-C	seed variant	23	-20.4	99
NM_001140247.1	2475	ssa_miR_100a_2_3p-T-C	seed variant	23	-23.6	1419
NM_001140265.1	624	ssa_miR_100a_2_3p-T-C	seed variant	23	-22.2	246
NM_001140266.1	1887	ssa_miR_100a_2_3p	canonical mature miRNA	23	-26.7	1751
NM_001140279.1	488	ssa_miR_100a_2_3p	canonical mature miRNA	23	-18.1	12
NM_001140279.1	488	ssa_miR_100a_2_3p-T-C	seed variant	23	-27.9	265
NM_001140280.1	1541	ssa_miR_100a_2_3p-T-C	seed variant	23	-23.2	335
NM_001140292.1	360	ssa_miR_100a_2_3p	canonical mature miRNA	23	-23.8	2
NM_001140301.1	1666	ssa_miR_100a_2_3p-T-C	seed variant	23	-23.4	1381
NM_001140302.1	1687	ssa_miR_100a_2_3p-T-C	seed variant	23	-21.9	1595
NM_001140306.1	1588	ssa_miR_100a_2_3p-T-C	seed variant	23	-25.4	1007
NM_001140322.1	725	ssa_miR_100a_2_3p-T-C	seed variant	23	-24.9	443
NM_001140346.1	909	ssa_miR_100a_2_3p-T-C	seed variant	23	-19.2	415
NM_001140365.1	2050	ssa_miR_100a_2_3p-T-C	seed variant	23	-20.8	368
NM_001140384.1	2583	ssa_miR_100a_2_3p	canonical mature miRNA	23	-20.3	2365
NM_001140398.1	293	ssa_miR_100a_2_3p-T-C	seed variant	23	-24.3	45
NM_001140404.1	690	ssa_miR_100a_2_3p-T-C	seed variant	23	-25.7	311
NM_001140405.2	975	ssa_miR_100a_2_3p-T-C	seed variant	23	-21.2	746
NM_001140430.1	814	ssa_miR_100a_2_3p	canonical mature miRNA	23	-19.3	597
NM_001140440.1	1626	ssa_miR_100a_2_3p-T-C	seed variant	23	-19.8	18
NM_001140466.1	3055	ssa_miR_100a_2_3p-T-C	seed variant	23	-20.6	2130
NM_001140496.1	778	ssa_miR_100a_2_3p	canonical mature miRNA	23	-22.4	234
NM_001140508.1	737	ssa_miR_100a_2_3p	canonical mature miRNA	23	-21.2	257
NM_001140528.1	720	ssa_miR_100a_2_3p	canonical mature miRNA	23	-21.5	657
NM_001140528.1	720	ssa_miR_100a_2_3p-T-C	seed variant	23	-21.1	460
NM_001140541.1	1995	ssa_miR_100a_2_3p-T-C	seed variant	23	-25.6	45
NM_001140549.1	2027	ssa_miR_100a_2_3p-T-C	seed variant	23	-18.4	1213
NM_001140554.1	1098	ssa_miR_100a_2_3p	canonical mature miRNA	23	-18.9	113
NM_001140564.1	3255	ssa_miR_100a_2_3p	canonical mature miRNA	23	-19.5	2811
NM_001140610.2	363	ssa_miR_100a_2_3p	canonical mature miRNA	23	-20.9	68
NM_001140630.2	103	ssa_miR_100a_2_3p	canonical mature miRNA	23	-19.9	8
NM_001140663.1	259	ssa_miR_100a_2_3p-T-C	seed variant	23	-22.5	125
NM_001140697.2	610	ssa_miR_100a_2_3p	canonical mature miRNA	23	-23	201
NM_001140764.1	828	ssa_miR_100a_2_3p-T-C	seed variant	23	-21.8	480
NM_001140788.1	182	ssa_miR_100a_2_3p	canonical mature miRNA	23	-20.4	120
NM_001140854.1	210	ssa_miR_100a_2_3p	canonical mature miRNA	23	-21.2	161
NM_001140942.2	624	ssa_miR_100a_2_3p	canonical mature miRNA	23	-19.6	361
NM_001140985.1	400	ssa_miR_100a_2_3p	canonical mature miRNA	23	-18	173
NM_001141008.2	633	ssa_miR_100a_2_3p-T-C	seed variant	23	-21.5	54
NM_001141135.1	288	ssa_miR_100a_2_3p-T-C	seed variant	23	-19.7	261
NM_001141157.1	338	ssa_miR_100a_2_3p	canonical mature miRNA	23	-27.1	207
NM_001141159.2	426	ssa_miR_100a_2_3p	canonical mature miRNA	23	-21.2	226
NM_001141182.1	574	ssa_miR_100a_2_3p	canonical mature miRNA	23	-23	14
NM_001141199.1	407	ssa_miR_100a_2_3p	canonical mature miRNA	23	-23.5	377
NM_001141276.1	533	ssa_miR_100a_2_3p	canonical mature miRNA	23	-21.9	271
NM_001141334.2	421	ssa_miR_100a_2_3p	canonical mature miRNA	23	-20.9	376
NM_001141372.1	509	ssa_miR_100a_2_3p	canonical mature miRNA	23	-24.4	255
NM_001141433.2	432	ssa_miR_100a_2_3p-T-C	seed variant	23	-20.6	6
NM_001141436.1	308	ssa_miR_100a_2_3p	canonical mature miRNA	23	-20.3	119
NM_001141542.1	299	ssa_miR_100a_2_3p-T-C	seed variant	23	-21.7	241
NM_001141545.1	551	ssa_miR_100a_2_3p-T-C	seed variant	23	-19	343
NM_001141582.1	998	ssa_miR_100a_2_3p-T-C	seed variant	23	-30.7	201
NM_001141602.2	475	ssa_miR_100a_2_3p	canonical mature miRNA	23	-24.3	185
NM_001141618.1	537	ssa_miR_100a_2_3p	canonical mature miRNA	23	-19.6	251
NM_001141644.1	1205	ssa_miR_100a_2_3p	canonical mature miRNA	23	-19.1	701
NM_001141721.1	705	ssa_miR_100a_2_3p	canonical mature miRNA	23	-19.3	193
NM_001141736.1	1017	ssa_miR_100a_2_3p-T-C	seed variant	23	-22.7	481
NM_001141746.1	880	ssa_miR_100a_2_3p-T-C	seed variant	23	-24.8	310
NM_001141751.1	1170	ssa_miR_100a_2_3p	canonical mature miRNA	23	-18.4	906
NM_001141756.1	891	ssa_miR_100a_2_3p-T-C	seed variant	23	-29.3	558
NM_001141820.1	2012	ssa_miR_100a_2_3p-T-C	seed variant	23	-24.3	1290
NM_001141822.1	1175	ssa_miR_100a_2_3p	canonical mature miRNA	23	-21.2	679
NM_001141853.1	522	ssa_miR_100a_2_3p	canonical mature miRNA	23	-21.6	385
NM_001141895.1	527	ssa_miR_100a_2_3p	canonical mature miRNA	23	-21.9	200
NM_001141897.1	752	ssa_miR_100a_2_3p-T-C	seed variant	23	-22.4	631
NM_001141904.1	689	ssa_miR_100a_2_3p	canonical mature miRNA	23	-21.3	141
NM_001141912.1	1354	ssa_miR_100a_2_3p-T-C	seed variant	23	-22.3	1245
NM_001146356.1	981	ssa_miR_100a_2_3p-T-C	seed variant	23	-23.9	38
NM_001146420.1	546	ssa_miR_100a_2_3p-T-C	seed variant	23	-24.7	123
NM_001146431.1	560	ssa_miR_100a_2_3p	canonical mature miRNA	23	-18.6	190
NM_001146437.1	1219	ssa_miR_100a_2_3p	canonical mature miRNA	23	-22.2	490
NM_001146453.1	854	ssa_miR_100a_2_3p-T-C	seed variant	23	-20.6	193
NM_001146456.1	454	ssa_miR_100a_2_3p	canonical mature miRNA	23	-19	26
NM_001146550.1	784	ssa_miR_100a_2_3p	canonical mature miRNA	23	-20.9	732
NM_001146600.1	504	ssa_miR_100a_2_3p	canonical mature miRNA	23	-22.7	452
NM_001146667.1	353	ssa_miR_100a_2_3p-T-C	seed variant	23	-19.4	24
NM_001164765.1	732	ssa_miR_100a_2_3p-T-C	seed variant	23	-20.7	526
NM_001165311.1	2981	ssa_miR_100a_2_3p	canonical mature miRNA	23	-18.5	284
NM_001165314.1	2537	ssa_miR_100a_2_3p	canonical mature miRNA	23	-20.6	2075
NM_001165328.1	1663	ssa_miR_100a_2_3p-T-C	seed variant	23	-24.1	1322
NM_001165328.1	1663	ssa_miR_100a_2_3p-T-C	seed variant	23	-21.5	1273
NM_001165339.1	1116	ssa_miR_100a_2_3p	canonical mature miRNA	23	-22.3	671
NM_001165372.1	2040	ssa_miR_100a_2_3p-T-C	seed variant	23	-20.9	240
NM_001165400.1	549	ssa_miR_100a_2_3p	canonical mature miRNA	23	-23.1	171
NM_001173568.1	2368	ssa_miR_100a_2_3p	canonical mature miRNA	23	-22.8	589
NM_001173577.1	4066	ssa_miR_100a_2_3p-T-C	seed variant	23	-22.9	2173
NM_001173578.1	724	ssa_miR_100a_2_3p	canonical mature miRNA	23	-21	250
NM_001173580.1	939	ssa_miR_100a_2_3p	canonical mature miRNA	23	-20.6	139
NM_001173588.1	697	ssa_miR_100a_2_3p-T-C	seed variant	23	-23	547
NM_001173596.1	1784	ssa_miR_100a_2_3p	canonical mature miRNA	23	-20.6	554
NM_001173596.1	1784	ssa_miR_100a_2_3p-T-C	seed variant	23	-23.1	851
NM_001173598.1	2016	ssa_miR_100a_2_3p	canonical mature miRNA	23	-18.5	45
NM_001173598.1	2016	ssa_miR_100a_2_3p-T-C	seed variant	23	-22.2	1727
NM_001173605.1	2239	ssa_miR_100a_2_3p-T-C	seed variant	23	-24.3	1041
NM_001173605.1	2239	ssa_miR_100a_2_3p-T-C	seed variant	23	-18.6	1332
NM_001173613.1	1724	ssa_miR_100a_2_3p	canonical mature miRNA	23	-28.4	629
NM_001173618.1	870	ssa_miR_100a_2_3p-T-C	seed variant	23	-23.4	627
NM_001173624.1	3363	ssa_miR_100a_2_3p	canonical mature miRNA	23	-21.5	2942
NM_001173624.1	3363	ssa_miR_100a_2_3p-T-C	seed variant	23	-21.6	349
NM_001173635.1	340	ssa_miR_100a_2_3p	canonical mature miRNA	23	-20.6	77
NM_001173649.1	2604	ssa_miR_100a_2_3p	canonical mature miRNA	23	-20.3	618
NM_001173658.1	2417	ssa_miR_100a_2_3p	canonical mature miRNA	23	-24.2	473
NM_001173664.1	2486	ssa_miR_100a_2_3p-T-C	seed variant	23	-23.3	1240
NM_001173673.1	897	ssa_miR_100a_2_3p-T-C	seed variant	23	-25.5	375
NM_001173682.1	2576	ssa_miR_100a_2_3p	canonical mature miRNA	23	-22.2	1761
NM_001173687.1	554	ssa_miR_100a_2_3p	canonical mature miRNA	23	-23.4	24
NM_001173701.1	1797	ssa_miR_100a_2_3p-T-C	seed variant	23	-25.1	106
NM_001173721.1	2855	ssa_miR_100a_2_3p-T-C	seed variant	23	-18.7	1860
NM_001173771.1	1668	ssa_miR_100a_2_3p	canonical mature miRNA	23	-21.7	717
NM_001173792.1	1983	ssa_miR_100a_2_3p	canonical mature miRNA	23	-18.5	133
NM_001173801.1	572	ssa_miR_100a_2_3p-T-C	seed variant	23	-19.8	404
NM_001173833.1	2265	ssa_miR_100a_2_3p-T-C	seed variant	23	-22.4	99
NM_001173845.1	1036	ssa_miR_100a_2_3p-T-C	seed variant	23	-24.4	230
NM_001173856.1	1725	ssa_miR_100a_2_3p	canonical mature miRNA	23	-20	425
NM_001173861.1	320	ssa_miR_100a_2_3p-T-C	seed variant	23	-19.4	125
NM_001173875.1	1099	ssa_miR_100a_2_3p-T-C	seed variant	23	-20.4	175
NM_001173886.1	1545	ssa_miR_100a_2_3p-T-C	seed variant	23	-23.5	1402
NM_001173920.1	2303	ssa_miR_100a_2_3p-T-C	seed variant	23	-18.4	219
NM_001173934.1	987	ssa_miR_100a_2_3p-T-C	seed variant	23	-25.7	695
NM_001173937.1	1770	ssa_miR_100a_2_3p-T-C	seed variant	23	-23.9	13
NM_001173943.1	966	ssa_miR_100a_2_3p	canonical mature miRNA	23	-19.1	378
NM_001173947.1	970	ssa_miR_100a_2_3p	canonical mature miRNA	23	-19.1	306
NM_001173952.1	1696	ssa_miR_100a_2_3p	canonical mature miRNA	23	-18.9	1311
NM_001173954.1	1636	ssa_miR_100a_2_3p-T-C	seed variant	23	-21.3	1336
NM_001173954.1	1636	ssa_miR_100a_2_3p-T-C	seed variant	23	-18.7	1542
NM_001173960.1	449	ssa_miR_100a_2_3p	canonical mature miRNA	23	-20.1	123
NM_001173967.1	607	ssa_miR_100a_2_3p-T-C	seed variant	23	-22.6	494
NM_001173971.1	668	ssa_miR_100a_2_3p-T-C	seed variant	23	-22.5	606
NM_001177821.1	2104	ssa_miR_100a_2_3p	canonical mature miRNA	23	-27	1547
NM_001252366.1	1115	ssa_miR_100a_2_3p-T-C	seed variant	23	-23	878
NM_001256957.1	602	ssa_miR_100a_2_3p	canonical mature miRNA	23	-23.3	227
NM_001256957.1	602	ssa_miR_100a_2_3p-T-C	seed variant	23	-24.5	200
NM_001320018.1	348	ssa_miR_100a_2_3p	canonical mature miRNA	23	-19.9	257
