# Supplementary material for: Expanding the miRNA Repertoire in Atlantic Salmon; Discovery of IsomiRs and miRNAs Highly Expressed in Different Tissues and Developmental Stages
Source: Cells. 2019 Jan 11;8(1):42. doi: 10.3390/cells8010042 (PMC6356880; doi:10.3390/cells8010042)
Supplement: Supplementary file 1 [file cells-08-00042-s001.zip › S5 Atlantic salmon miRNAome 2018.fa]

>3p_ssa_let_7a_1_3
CTGTACAGCCTCCTAGCTTTCC
>3p_ssa_let_7a_2
CTATACAACTTACTGTCTTTCC
>3p_ssa_let_7a_4_5
CTATACAGTCTATTGCCTTCCT
>3p_ssa_let_7b
CTGTACAACCTACTGCCTTCCC
>3p_ssa_let_7c_2
CGGTACAACCTTCTAGCTTTCCT
>3p_ssa_let_7d_c_1
CTGTACAACCTTCTAGCTTTCC
>3p_ssa_let_7e
CTATACAATCTACTGTCTTTCC
>3p_ssa_let_7f
CTATACAATCTATTGCCTTCCC
>3p_ssa_let_7g
CTATACAGTCTACTGTCTTTCC
>3p_ssa_let_7h
CTATACAACTTACTGCCTTCCT
>3p_ssa_let_7i_1
CTGCGCAAACGACTACCTTGCC
>3p_ssa_let_7i_2
CTGCGCAAGCTACTGCCTTGCC
>3p_ssa_let_7j
CTGTACAACCTACTGTCTTTCT
>3p_ssa_miR_1
TGGAATGTAAAGAAGTATGTAT
>3p_ssa_miR_100a_1
ACAAGCTTGATTCTATAGGTCT
>3p_ssa_miR_100a_2
ACAAGCTTGTGTCTATAGGTATG
>3p_ssa_miR_101a
TACAGTACTGTGATAACTGAAG
>3p_ssa_miR_101b
TACAGTACTATGATAACTGAA
>3p_ssa_miR_103
AGCAGCATTGTACAGGGCTATGA
>3p_ssa_miR_106a
CCGCAATGTGAGCACTTCTGTC
>3p_ssa_miR_106b
CCTGCAGTATGAGCACTTCTTTCA
>3p_ssa_miR_107
AGCAGCATTGTACAGGGCTATC
>3p_ssa_miR_10a_1
CAAATTCGTGTCTAAGGGAGT
>3p_ssa_miR_10a_2
CAAATTCATATCTAAGGGAGT
>3p_ssa_miR_10b_1_4
CAAGTACGTCTCTACAGGAATA
>3p_ssa_miR_10b_2_3
ACAGATTCGATTCTAGGGGAGT
>3p_ssa_miR_10d
CAAATTCGCCTCTACGGGA
>3p_ssa_miR_122_1
AACGCCATTATTACACTATATA
>3p_ssa_miR_122_2
AACGCCATTATCACACTAAATA
>3p_ssa_miR_124abcd
TAAGGCACGCGGTGAATGC
>3p_ssa_miR_125a_1
ACGGGTTGGGTTCTCGGGAGCT
>3p_ssa_miR_125a_2_3
ACGGGTTAGGCTCTTGGGACGC
>3p_ssa_miR_125a_4
ACGGGTTAGGCTCTCGGGAGCT
>3p_ssa_miR_125b_1
ACAGGTGAGGTCCTCGGGAA
>3p_ssa_miR_125b_2
CAGGTGAGGTCCTTGGGAAC
>3p_ssa_miR_125b_3
ACAGGTGAGGACCTTGGGAACA
>3p_ssa_miR_126
TCGTACCGTGAGTAATAATGCA
>3p_ssa_miR_128
TCACAGTGAACCGGTCTCTTT
>3p_ssa_miR_129_1_2
AAGCCCTTACCCCAAAAAGCAT
>3p_ssa_miR_129_3
AAGCCCTTACCCCAAAAAGTAT
>3p_ssa_miR_130a_1
CAGTGCAACAATGAAAGGGCA
>3p_ssa_miR_130a_2
CAGTGCAATAATGAAAGGGCATC
>3p_ssa_miR_130b
CAGTGCAATGTTAAAAGGGCA
>3p_ssa_miR_130d
CAGTGCAATATTAAAAGGGCA
>3p_ssa_miR_132
TAACAGTCTACAGCCATGGTCG
>3p_ssa_miR_1338
ATCTCAGGTTCGTCAGCCCATG
>3p_ssa_miR_133_1_4_5
TTGGTCCCCTTCAACCAGCTGT
>3p_ssa_miR_133_2_3
TTTGGTCCCCTTCAACCAGCT
>3p_ssa_miR_135a
TATAGGGATGGAAGCCATGCA
>3p_ssa_miR_135b_1
CATGTAGGGTTTAAAGCCATTG
>3p_ssa_miR_135b_2
CACGTAGGGTCCAAAGCCATTG
>3p_ssa_miR_135b_3
ACATAGGGTCCAAAGCCATTG
>3p_ssa_miR_135c
ATGTAGGGATAGAAGCCACT
>3p_ssa_miR_135d
TGTAGGGTTTAAAGCCATTGGG
>3p_ssa_miR_137a
TTATTGCTTGAGAATACGCGTAG
>3p_ssa_miR_137bc
TATTGCTTAAGAATACGCGTAG
>3p_ssa_miR_138_1_2
GCTATTTCACAACACCAGGGT
>3p_ssa_miR_138_3
CTACTTCCCAACACCAGGGTC
>3p_ssa_miR_138_4
GGCTTCTTCCCAACACCAGGGT
>3p_ssa_miR_139_1
TGGAGATATGGCTCTGTTGGAAT
>3p_ssa_miR_139_2
TGGAGAGGCAGTTCTGTGTGAGT
>3p_ssa_miR_140
TACCACAGGGTAGAACCACGGA
>3p_ssa_miR_142a
AGTGTTTCCTACTTTATGGATG
>3p_ssa_miR_142b
TGTAGTGTTTCCTACTTTATGGAT
>3p_ssa_miR_143
TGAGATGAAGCACTGTAGCTC
>3p_ssa_miR_144
CTACAGTATAGATGATGTACT
>3p_ssa_miR_145
ATTCCTGGAAATACTGTTCTT
>3p_ssa_miR_146a_1_2
ATCTATGGGCTCAGTTCTTCTGG
>3p_ssa_miR_146a_3
ATCTATGGATTCAGTTCTTCTT
>3p_ssa_miR_146b
ATCTATGGACTCAATTCTTCTT
>3p_ssa_miR_146d_1
CCCATGGAGCTCAGTTCTTAAG
>3p_ssa_miR_146d_2
CCCATGGGGCTCAGTTCTTAAAC
>3p_ssa_miR_148a
TCAGTGCATTACAGAACTTTGT
>3p_ssa_miR_148b
TCAGTGCATTACAGAACTTTAT
>3p_ssa_miR_150
CGCTGGGCATGGTTTGGGGGGGG
>3p_ssa_miR_152
TCAGTGCATAACAGAACTTTG
>3p_ssa_miR_153a
TTGCATAGTCACAAAAATGATC
>3p_ssa_miR_153b
TTGCATAGTCACAAAAGTGATC
>3p_ssa_miR_155
CACCTAGCATGTAAGCATTAGC
>3p_ssa_miR_15a
CAGACCATGAAGAGCTGCTGCT
>3p_ssa_miR_15b
CAAATCATTATGTGCTGCCGCT
>3p_ssa_miR_15c_1
CGAATCATCATTTGCTGCTTTA
>3p_ssa_miR_15c_2
CGAACCATCATTTGCTGCTTTA
>3p_ssa_miR_15d
CAGGCCGTACTGTGCTGCCGCAGT
>3p_ssa_miR_15e
CAGGCTGTACTGTGCTGTTGCAGT
>3p_ssa_miR_15f
CCAAATCATTATGTGCTGTCACT
>3p_ssa_miR_16a_1
CCAGTATTGTTCGTGCTGCTGA
>3p_ssa_miR_16a_2
TCCAGTATTGACGGTGCTGTTGA
>3p_ssa_miR_16bc
CCCAATATTAGCTGTGCTGCTTC
>3p_ssa_miR_1778
CAGGCAGCTAAAGCAAGTCTG
>3p_ssa_miR_17_1
ACTGCAGTGGAGGCACTTCTAGC
>3p_ssa_miR_17_2_3
CTGCAGTGAAGGCACTTTAAGCA
>3p_ssa_miR_181a_1
ACCATCGACCGTTAAATGTACC
>3p_ssa_miR_181a_2
ACCATCGACCGTTGACTGTACC
>3p_ssa_miR_181a_3
ACCATCGACGGTTGGCTGTACC
>3p_ssa_miR_181a_4
ACCATCGACCGTTGAGTGTACC
>3p_ssa_miR_181a_5
ACCATCGACCGTTGACTGTGCC
>3p_ssa_miR_181b
CTCACTGAACAATGAGTGCAA
>3p_ssa_miR_181c
TCACTGATCAATGAATGAACA
>3p_ssa_miR_181d
CTCGCCCGATGATGAATGACA
>3p_ssa_miR_181e
CTCACTGATCAATGAATGGACA
>3p_ssa_miR_182
TGGTTCTAGACTTGCCAACT
>3p_ssa_miR_183_1_3
TGAATTACCATAGGGCCATA
>3p_ssa_miR_183_2
AGTGAATTACCATTGGGCCATA
>3p_ssa_miR_184
TGGACGGAGAACTGATAAGGGC
>3p_ssa_miR_187
TCGTGTCTTGTGTTGCAGCCAGT
>3p_ssa_miR_18a
ACTGCCCTAGTTGCTCCTTCTGGC
>3p_ssa_miR_18b
CTGCCCTACGTGCTCCTTCTGGCA
>3p_ssa_miR_18c
ACTGCCCTAAGTGCCCCTTCTG
>3p_ssa_miR_190a
ACTATATATCAAACATATTCCT
>3p_ssa_miR_190b
ACTAAATATCAGACATATTCCTA
>3p_ssa_miR_192a_1
CCTGTCAGTTATGTAGGCCACT
>3p_ssa_miR_192b
GGGTTTATATGGAGCAAAGGAACTC
>3p_ssa_miR_193a
AACTGGCCCGCAAAGTCCCGCT
>3p_ssa_miR_193b
AACTGGCCTACAAAGTCCCAGT
>3p_ssa_miR_194a
CCAGTGGAGATGCTGTTACCTGC
>3p_ssa_miR_194bc
CCAGTGGAGCTGCTGTTATGGG
>3p_ssa_miR_196a_1
TCGGCAACAAAAAACTGCCTTGA
>3p_ssa_miR_196a_2
CTACAACACGAAACTGTCTGA
>3p_ssa_miR_196a_3
CCGCAACAAGAAACTGCCTTGA
>3p_ssa_miR_196a_4
TCGGCAACAAGAAACTGCCTTGA
>3p_ssa_miR_196b
CAGGAACCTGAAACTACCTGAA
>3p_ssa_miR_199a
ACAGTAGTCTGCACATTGGTT
>3p_ssa_miR_19a_1
TGTGCAAATCTATGCAAAACTGA
>3p_ssa_miR_19a_2
TGTGCAAATCTATGCAAAACTG
>3p_ssa_miR_19a_3
TGTGCAAATCTATGCAAAACTGT
>3p_ssa_miR_19c
TGTGCAAATCCATGCAAAACTG
>3p_ssa_miR_19d
TGTGCAAACCCAAGCAAAACTG
>3p_ssa_miR_19e
TGTGCAAATCCATGCAAAACTCT
>3p_ssa_miR_19f
TGTGCAAACCCATGCAAAACTGA
>3p_ssa_miR_200ae
TAATACTGCCTGGTAATGATGAT
>3p_ssa_miR_200b
TAACACTGTCTGGTAACGATGTT
>3p_ssa_miR_200c
TAACACTGTCTGGTAATGATGTC
>3p_ssa_miR_200d
TAACACTGTCTGGTAATGATGT
>3p_ssa_miR_202a
AAAGAGGCATAGGGCATGGGAA
>3p_ssa_miR_202b
AAAGAGGCATAGGGCATGGGA
>3p_ssa_miR_203a
GTGAAATGTTTAGGACCACTTG
>3p_ssa_miR_203b
TGAAATGTTTAGGACCACTCG
>3p_ssa_miR_204_1_2
GCAGGGACAGCAAAGGGATGC
>3p_ssa_miR_204_3_4
GCTGGGGAGGCAAAGGGACGC
>3p_ssa_miR_205a_1
ATTCCCAGTGGGATGAAGCTC
>3p_ssa_miR_205a_2
ATTCCCAGTGGGATGAAGCGC
>3p_ssa_miR_205b_1
GATTTCAGTGGTATGAAGAGT
>3p_ssa_miR_205b_2
GATTTCAGTGGTGTGAAGAGTA
>3p_ssa_miR_205b_3
GATTTCAGTGAAGTGAAGTGTA
>3p_ssa_miR_205b_4
GATTTCTGTGAAATGAAGTGTA
>3p_ssa_miR_206
TGGAATGTAAGGAAGTGTGTGG
>3p_ssa_miR_20a_1
ACTGCAATGTGAGCACTTCCAGT
>3p_ssa_miR_20a_2
ACTGCAGTGTGAGCACTTGAAGT
>3p_ssa_miR_20a_3
ACTGCAGTGTGAGCACTTGATGT
>3p_ssa_miR_20b
ACTGCAGTGTGTGCACTTCAAGT
>3p_ssa_miR_210_1
CTGTGCGTGTGACAGCGGCT
>3p_ssa_miR_212ab
TAACAGTCTACAGTCATGGCT
>3p_ssa_miR_214_1_2
ACAGCAGGCACAGACAGGCAGA
>3p_ssa_miR_214_3
TACAGCAGGCACAGACAGGCAGA
>3p_ssa_miR_216a
ACATTGACCTGGAGAGGTTCTG
>3p_ssa_miR_216b
CACAGTGGCTACTGGGGTTCTG
>3p_ssa_miR_216c
CACAGTGGCTGCTGGGGTTCTG
>3p_ssa_miR_217
CATCAGTTCTTGATGCATTGCC
>3p_ssa_miR_2184
GCACGTAGGCTCTTACAGTACA
>3p_ssa_miR_2187a
TTACAGGCTATGCTAATCTATGC
>3p_ssa_miR_2187b
TTACAGGCTATGCTAATCTGGGC
>3p_ssa_miR_2188
GCTGTGTGAGGTCAGACCTATC
>3p_ssa_miR_218a
ACATGGTTCCGTCAAGCACCAGG
>3p_ssa_miR_218b
CATGGTGGTGCCAAGCACTTTG
>3p_ssa_miR_219a
AGAATTGTGCATGGACATCTGT
>3p_ssa_miR_219b
AGAATTGTATCTGGACATCTGT
>3p_ssa_miR_219c_1
AGGAGTTGTGGATGGACATC
>3p_ssa_miR_219c_2
GGAGTTGTGGATGGACATCACG
>3p_ssa_miR_21a_1
CGACAACGGTCTGTAAGCTGT
>3p_ssa_miR_21a_2
CGACAACAGTCTGTAAGCTGTC
>3p_ssa_miR_21b
CGACAACAGTCTGTAGGCTGTC
>3p_ssa_miR_221
AGCTACATTGTCTGCTGGGTTTC
>3p_ssa_miR_222a
AGCTACATCTGGCTACTGGGTCTC
>3p_ssa_miR_222b
AGCTACATCTGGCTACTGGGTC
>3p_ssa_miR_222cd
AGCTACATCTGATTACTGGGTCA
>3p_ssa_miR_223
GGGGTCACTTGTCTGCTGAGCATCT
>3p_ssa_miR_22a
AAGCTGCCAGCTGAAGAACTGT
>3p_ssa_miR_22b
AAGCTGCCAGTTGAAGAGCTGT
>3p_ssa_miR_23a_1
ATCACATTGCCAGGGATTTCCA
>3p_ssa_miR_23a_2_3_4
ATCACATTGCCAGGGATTTCC
>3p_ssa_miR_23b
ATCACATTGCCAGGGATTACCACC
>3p_ssa_miR_23c
ATCACATTGCCAGGGATACCACA
>3p_ssa_miR_24ac
TGGCTCAGTTCAGCAGGAAC
>3p_ssa_miR_24b
TGGCTCAGTTCAGCAGAAACCG
>3p_ssa_miR_25
CATTGCACTTGTCTCGGTCTGA
>3p_ssa_miR_26a_1_2
CCTATTCTCGATTACTTGTTTC
>3p_ssa_miR_26a_3
CCTGTTCTTGATTACTTGTTTC
>3p_ssa_miR_26a_4
CCTATTCTTGATTACTTGTTTC
>3p_ssa_miR_26a_5_d
CCTATTCGGGATGACTTGGTTC
>3p_ssa_miR_26a_6
CCTATTCATGATTACTTGTACT
>3p_ssa_miR_26b
CCTATTCTGCATGACTTGGTTC
>3p_ssa_miR_27a
TTCACAGTGGCTAAGTTCCGCT
>3p_ssa_miR_27b
TTCACAGTGGCTAAGTTCTGC
>3p_ssa_miR_27ce
TTCACAGTGGCTAAGTTCAGT
>3p_ssa_miR_27d
TTCACAGTGGTTAAGTTCTG
>3p_ssa_miR_29a
TAGCACCATTTGAAATCAGT
>3p_ssa_miR_29b
TAGCACCATTTGAAATCGGTTA
>3p_ssa_miR_29c
TAGCACCATTTGAAATCAGTTA
>3p_ssa_miR_29de
TAGCACCATATGAAATCAGT
>3p_ssa_miR_301a
CAGTGCAATAGTATTGTCATAGC
>3p_ssa_miR_301b
CAGTGCAACAGTATTGTCATGGC
>3p_ssa_miR_301c
CAGTGCAATAGTATTGTCATGGC
>3p_ssa_miR_301d
CAGTGCAATAGTATTGTCAAAGC
>3p_ssa_miR_30a_1
CTGGGAGAGGGGTGTTTACACT
>3p_ssa_miR_30a_2
CTGGGAGAGGGGTGTTTACGCT
>3p_ssa_miR_30a_3_4
CCGGGAGTGGGATGTTTGCGCT
>3p_ssa_miR_30b
CTTTCAGTAGGGTGTTTGCTGC
>3p_ssa_miR_30c_d_1
CTTTCAGTCGGATGTTTGCAGC
>3p_ssa_miR_30d_2
TTTTCAGTCGGATGTTTGCAGCT
>3p_ssa_miR_30e_1_2
CTGGGAGAAGGCTGTTTACTTT
>3p_ssa_miR_30e_3
CTGGGGAGAGGGTGTTTACTTT
>3p_ssa_miR_30f
CTTTCAGTCAGGTGTTTGCTGC
>3p_ssa_miR_338a
TCCAGCATCAGTGATTTTGTTG
>3p_ssa_miR_33a
CAATGTGTCTGCAGTGCAGTA
>3p_ssa_miR_33b
CAATGTTCCTGCAGTGCAAGA
>3p_ssa_miR_365
TAATGCCCCTAAAAATCCTTAT
>3p_ssa_miR_375
TTTGTTCGTTCGGCTCGCGTTA
>3p_ssa_miR_429ab
TAATACTGTCTGGTAATGCCG
>3p_ssa_miR_430a
TAAGTGCTACTTGTTGGGGTAG
>3p_ssa_miR_430b
AAAGTGCTATTAAGTTGGAGTAT
>3p_ssa_miR_430c
TAAGTGCTTTTTGTTTGGGTAG
>3p_ssa_miR_430d
TAAGTGCTTTTTTTAGGGTAG
>3p_ssa_miR_430e
TAAGAGCTTTTTGTTGAGGTAG
>3p_ssa_miR_449ab
AGTTTACCTGTTGCTGCCCTC
>3p_ssa_miR_451
TTTAGCAATGGTAAAGGTTCTA
>3p_ssa_miR_454
TAGTGCAATATTGCTTATAGGGTCT
>3p_ssa_miR_455
GCAGTCCATGGGCATATACACT
>3p_ssa_miR_456
CAGGCTGGTTAGATGGTTGTCA
>3p_ssa_miR_457a
CCAGTATGGCTTGTGCTGCTCCA
>3p_ssa_miR_457b
CCAGTATGGCTTGTGCTGCTAAC
>3p_ssa_miR_458
ATAGCTCTTTGAATGGTACTGC
>3p_ssa_miR_459
CAGGGAATCTCTGTTACTGGGG
>3p_ssa_miR_460
CACAGCGCATACAATGTGGATG
>3p_ssa_miR_462a
CCTGGATGTGGGTTCCGTCTCC
>3p_ssa_miR_462b
GCTGGATGTGAGCTCCGTTTCC
>3p_ssa_miR_489
TGACATCATATGTACGGCTGCT
>3p_ssa_miR_499a
AACATCACTTTAAGTCTCTGCT
>3p_ssa_miR_499b
AACATCACTTTAAGTCTGTGCT
>3p_ssa_miR_551a
GCGACCCATCCTTGGTTTCTG
>3p_ssa_miR_551b
GCGACCCACTCATGATTTCAGA
>3p_ssa_miR_7132a
TGAGAAGTTTGGAACAAGTAAA
>3p_ssa_miR_7132b
TGAGGCGTTTAGAACAAGTTCA
>3p_ssa_miR_722
TTTTGCAGAAACGTTTCAGATT
>3p_ssa_miR_723
AGACATCAGATAAATCTGTGCT
>3p_ssa_miR_724
CAGCCACACCTTCCTTTTAAGA
>3p_ssa_miR_725
TTCAGTCATTGTTTCTGGTAGT
>3p_ssa_miR_726
TTCACGACTAGCAGAACTCGGA
>3p_ssa_miR_727a
GTTGAGGCGAGTTGAAGACT
>3p_ssa_miR_727b
TGAGAGGAGCTGAAGACTT
>3p_ssa_miR_729
TATGGGTATGATACGACCTG
>3p_ssa_miR_730a_1
CACAGCGCCTGCAATGTGGAGG
>3p_ssa_miR_730a_2
CACAGTGCCTGCAATGTGGACG
>3p_ssa_miR_731
CACCGGGAATTTCGTGTCAGCA
>3p_ssa_miR_734a
TAAATGCTGCAGAATTGTGCTT
>3p_ssa_miR_734b
TAAATGCTGCAGAATTGTGCTC
>3p_ssa_miR_736
GTAAGACGAACAAAAAGTTTGT
>3p_ssa_miR_737
AATCTAAACCTAAAGAAAATA
>3p_ssa_miR_7552a_1
AAATGTCCCTTAATTGTTTGGC
>3p_ssa_miR_7552a_2
AAATTTCCCTTAATTGTTTGGC
>3p_ssa_miR_7552b
AAATATCTTGTAATTGTTTGGT
>3p_ssa_miR_7a_1
CAACAAGTCATGGTCTACCTCA
>3p_ssa_miR_7a_2_6
CAACAAGTCCCAGTCTGCCTCT
>3p_ssa_miR_7a_3
CAACAAATCACAGTCTGCCAAA
>3p_ssa_miR_7a_4_7
CAACAAGTCACAGTCTACCTC
>3p_ssa_miR_7a_5
CAACAAGTCATAGTCTACCTCA
>3p_ssa_miR_8156
CTGTCATGACCGTCCTGACTGT
>3p_ssa_miR_8157
ACTCTGTGCTCTGCTGTGCTGT
>3p_ssa_miR_8158
TTTGTACGTGTGAAACTTCTTCC
>3p_ssa_miR_8159
AGGGCCGGCTGGTTACTGCGC
>3p_ssa_miR_8160_8161b
CCAGCACTGGTGTTATTGGGA
>3p_ssa_miR_8161a
CCAGCGCTGGTGTTATTGGGA
>3p_ssa_miR_8162
TCACAACGGATCTGGGATCAGT
>3p_ssa_miR_8163
TCAGGTCACATGTTCAGGATA
>3p_ssa_miR_8164
ACGATACGGCGATAATTCTGAT
>3p_ssa_miR_92a
TATTGCACTTGTCCCGGCCTGT
>3p_ssa_miR_92b
TATTGCACTCGTCCCGGCCTCC
>3p_ssa_miR_93a_1_b
ACTGCAAAACCAGCACTTCCTG
>3p_ssa_miR_93a_2
ACTGCAAAACCAGCACTTCCCGA
>3p_ssa_miR_96
CAATCATGTGTAGTGCCAATAT
>3p_ssa_miR_99a
CAAGCTCCTCTCTGTGGGTCTC
>3p_ssa_miR_99b
CAAGCTCGCCTCTGTGGGCCTCT
>3p_ssa_miR_9a_1
TAAAGCTAGAGAACCGAATGTAT
>3p_ssa_miR_9a_2_8
TAAAGCTAGATAACCGAAAGTA
>3p_ssa_miR_9a_3
TAAAGCTAGAGAACCGAAAGTA
>3p_ssa_miR_9a_4_5
ATAAAGCTAGATAACCGAAAGT
>3p_ssa_miR_9a_6
TAAAGCTAGCTAACCGAATGTA
>3p_ssa_miR_9a_7
TAAAGCTAGCTAACCGAAAGTA
>3p_ssa_miR_9b
TAAAGCTAGAGAACCGAATGTA
>3p_ssa_miR_novel_1
TCGGCATACACATCACTGACA
>3p_ssa_miR_novel_10
GTGACTGCACAAACGGATCTGG
>3p_ssa_miR_novel_11
TAAGTGAACCCTTGAGACAATT
>3p_ssa_miR_novel_12
CCGAATCCACAGAAGTGATGC
>3p_ssa_miR_novel_13
TTAGGTCAGATGTGGTCAGGAGA
>3p_ssa_miR_novel_14
TCACAGTCGTGTATATTCCCTC
>3p_ssa_miR_novel_15
AAGGAGAAAACAGAGCTCTGCT
>3p_ssa_miR_novel_16
TCAAGGCACACTTAACCAGCATGG
>3p_ssa_miR_novel_17
TGTGTTAGGCCTCCGAGTCTGA
>3p_ssa_miR_novel_2
TTTTGTCTGTCTGGGAAACCGG
>3p_ssa_miR_novel_3
TTGTACCAATAGTAAAGTCTGA
>3p_ssa_miR_novel_4
ATGGTGAATGCAACGATAAGGC
>3p_ssa_miR_novel_5
TAGGCTACGGTATGTACTGAAG
>3p_ssa_miR_novel_6
TCAGTCCATGACTAGGCTTAAC
>3p_ssa_miR_novel_7
AAGGCACACTTCACCAGTATGG
>3p_ssa_miR_novel_8
TGGGTCTGTGTCTATTGTCTCT
>3p_ssa_miR_novel_9
TGCGCACGGGGCCACGCTCTGC
>5p_ssa_let_7a
TGAGGTAGTAGGTTGTATAGTT
>5p_ssa_let_7b
TGAGGTAGTAGGTTGTGTGGTT
>5p_ssa_let_7c
TGAGGTAGTAGGTTGTATGGTT
>5p_ssa_let_7d
TGAGGTAGTTGGTTGTATGGTT
>5p_ssa_let_7e
TGAGGTAGTAGATTGAATAGTT
>5p_ssa_let_7f
TGAGGTAGTAGATTGTATTGTT
>5p_ssa_let_7g
TGAGGTAGTAGTTTGTATAGTT
>5p_ssa_let_7h
TGAGGTAGTAAGTTGTGTTGTT
>5p_ssa_let_7i
TGAGGTAGTAGTTTGTGCTGTT
>5p_ssa_let_7j
TGAGGTAGTAGGTTGGATAGTT
>5p_ssa_miR_1-2_3
ACATACTTCTTTATGTACCCAT
>5p_ssa_miR_100a
AACCCGTAGATCCGAACTTGTG
>5p_ssa_miR_101a
TCAGTTATCACTGTGCTGATGCT
>5p_ssa_miR_101b
CAGTTATCATGGTACCGGTGCTGT
>5p_ssa_miR_103
AGCCTCTTTATGATGCTGCCTTGT
>5p_ssa_miR_106a
TAAAGTGCTTACAGTGCAGGTA
>5p_ssa_miR_106b
AAAAGTGCTTACAGTGCAGGTA
>5p_ssa_miR_107
AGCTTCTTTACAGTGTTGCCTTG
>5p_ssa_miR_10a
TACCCTGTAGATCCGGATTTGT
>5p_ssa_miR_10b
TACCCTGTAGAACCGAATTTGT
>5p_ssa_miR_10d
CACCCTGTAGAACCGAATTTGT
>5p_ssa_miR_122
TGGAGTGTGACAATGGTGTTTG
>5p_ssa_miR_124a
CGTGTTCACGGCGGACCTTGATT
>5p_ssa_miR_124b
TGTGTTCACAGTGGACCTTGAT
>5p_ssa_miR_124c_1
CGTGTTCACAGCGGACCTTGATT
>5p_ssa_miR_124c_2_3_4_5
CGTGTTCACAGCGGACCTTGAT
>5p_ssa_miR_124d
TGTTCACGGCAGACCTTGATT
>5p_ssa_miR_125a
TCCCTGAGACCCTAACTTGTGA
>5p_ssa_miR_125b
TCCCTGAGACCCTTAACCTGTGA
>5p_ssa_miR_126
CATTATTACTTTTGGTACGCG
>5p_ssa_miR_128_1
CGGGGCCGGGACGCTGTCTGAGA
>5p_ssa_miR_128_2
CGGGGCCGGGGCACTGTCTGAGA
>5p_ssa_miR_128_3
CGGGGCCGGGGCGCTGTCTGAGA
>5p_ssa_miR_128_4
GGGGGCCGTTACACTGTAAGA
>5p_ssa_miR_129
CTTTTTGCGGTCTGGGCTTGC
>5p_ssa_miR_130a
ACTCTTTCCCTGTTGCACTACT
>5p_ssa_miR_130b_1
GCCCCTTTTGTATTGTACTACT
>5p_ssa_miR_130b_2
TGCCCCTTTTATATTGTCCTACT
>5p_ssa_miR_130d_1
GCTCTTTTAATGTTGTACTACT
>5p_ssa_miR_130d_2
GCCCTTTTACTGCTGTACTACT
>5p_ssa_miR_130d_3
GCCCCTTTTCTATTGCACTACT
>5p_ssa_miR_132_1_2
ACCGTGGCTTTAGATTGTTACT
>5p_ssa_miR_132_3_4
ACCGTGGCATTAGATTGTTACT
>5p_ssa_miR_1338
AGGACTGTCCAACCTGAGAAT
>5p_ssa_miR_133_1_5
AGCTGGTAAAATGGAACCAAA
>5p_ssa_miR_133_2_3
GCTGGTCAAACGGAACCAAGTC
>5p_ssa_miR_133_4
AGCTGGTAAAAAGGAACCAAATC
>5p_ssa_miR_135a
TATGGCTTTTTATTCCTATCTGA
>5p_ssa_miR_135bd
TATGGCTTTCTATTCCTATGTGA
>5p_ssa_miR_135c
TATGGCTTTTTATTCCTACGTGA
>5p_ssa_miR_137a
ACGGGTATTCTTGGGTTGATAA
>5p_ssa_miR_137b
ACGGGTATTCTTGGGTGGATAAT
>5p_ssa_miR_137c
ACGGGTATTCTTGGGTGTATAAT
>5p_ssa_miR_138
AGCTGGTGTTGTGAATCAGGCCG
>5p_ssa_miR_139
TCTACAGTGCATGTGTCTCCAGT
>5p_ssa_miR_140
CAGTGGTTTTACCCTATGGTAG
>5p_ssa_miR_142a
CATAAAGTAGAAAGCACTACT
>5p_ssa_miR_142b
TCCATAAAGTAGAGAGTACTAC
>5p_ssa_miR_143
GGTGCAGTGCTGCATCTCTGGT
>5p_ssa_miR_144
AGGATATCATCATATACTGTAAGTT
>5p_ssa_miR_145
GTCCAGTTTTCCCAGGAATCCCT
>5p_ssa_miR_146a
TGAGAACTGAATTCCATAGATGG
>5p_ssa_miR_146b
TGAGAACTGAAGTCCATAGATGG
>5p_ssa_miR_146d
TGAGAACTGAATTCCAAGGGTT
>5p_ssa_miR_148a
AAGTTCTGTGATACACTTCGACT
>5p_ssa_miR_148b
AAGTTCGGTGATACACTTCGACT
>5p_ssa_miR_150
TCTCCCAATCCTTGTACCAGTG
>5p_ssa_miR_152
CAAGTTCTGTGATACACTTAGGCT
>5p_ssa_miR_153a_1
GGCATTTTTGTGATTTGCAGCT
>5p_ssa_miR_153a_2
TCATCTTTGTGATTTGCAGCT
>5p_ssa_miR_153b
TCATTTTTGTGACGTTGCAGCT
>5p_ssa_miR_155
TTAATGCTAATCGTGATAGGGGT
>5p_ssa_miR_15a
CGTAGCAGCACGTCATGGTTTGTA
>5p_ssa_miR_15bf
TAGCAGCACATCATGTTTTGCA
>5p_ssa_miR_15c
TAGCAGCGCATCATGGTTTGA
>5p_ssa_miR_15d
TAGCAGCACAGAATGGTTTGT
>5p_ssa_miR_15e
AAGCAGCACAGAATGGTTTGT
>5p_ssa_miR_16a
TAGCAGCACGTAAATATTGGAG
>5p_ssa_miR_16b
TAGCAGCACGTAAATATTGGTG
>5p_ssa_miR_16c
TAGCAGCACGTAAATATTGGCG
>5p_ssa_miR_17
CAAAGTGCTTACAGTGCAGGTAG
>5p_ssa_miR_1778
GGCTTGTTTTAAGTTGCCTG
>5p_ssa_miR_181a
AACATTCAACGCTGTCGGTGAGT
>5p_ssa_miR_181b
AACATTCATTGCTGTCGCTGGGTT
>5p_ssa_miR_181c
AACATTCATTGCTGTCGGTGGG
>5p_ssa_miR_181d
CACATTCATCGCTGTCGGTGGGT
>5p_ssa_miR_181e
AACATTCATTGCTGTCGGTGGGT
>5p_ssa_miR_182
TTTGGCAATGGTAGAACTCACA
>5p_ssa_miR_183
TATGGCACTGGTAGAATTCACT
>5p_ssa_miR_184
CCTTATCACTTTTCCAGCCCAGC
>5p_ssa_miR_187
GGCTGCAACACAGGACATGGGAGC
>5p_ssa_miR_18a
TAAGGTGCATCTAGTGTAGTTA
>5p_ssa_miR_18bc
TAAGGTGCATCTAGTGCAGATA
>5p_ssa_miR_190a
TGATATGTTTGATATATTAGGTTG
>5p_ssa_miR_190b
TGATATGTTTGATATTCGGTTG
>5p_ssa_miR_192a
ATGACCTATGAATTGACAGCC
>5p_ssa_miR_193a
CGGGATCTTGGGGGCGAGATG
>5p_ssa_miR_193b
TGGGTCTTTGCGGGCAAGGTGA
>5p_ssa_miR_194a
TGTAACAGCAACTCCATGTGGA
>5p_ssa_miR_194b
TGTAACAGCATCTCCATATGGA
>5p_ssa_miR_194c
TGTAACAGCAACTCCATATGGA
>5p_ssa_miR_196a
TAGGTAGTTTCATGTTGTTGGG
>5p_ssa_miR_196b
TAGGTAGTTTCAAGTTGTTGGG
>5p_ssa_miR_199a
CCCAGTGTTCAGACTACCTGTTC
>5p_ssa_miR_19a_1
AGTTTTGCATAGTTGCACT
>5p_ssa_miR_19a_2
TTTTGCATAGTTGCATTA
>5p_ssa_miR_19a_3
AGTTTTGCATAGTTGCACTA
>5p_ssa_miR_19c_1_2
AGTTTTGCTGCTTTGCATCCCGC
>5p_ssa_miR_19c_3
CGTTTTGCTGGTTTGCTTTCAGC
>5p_ssa_miR_19c_4
AGTTTTGCTGGTTTGCTTTCAG
>5p_ssa_miR_19d
AGCTTTGCGGGGTGGGCAGTCAGC
>5p_ssa_miR_19e
AGTTTTGCAGGGTTGCTTTCAGC
>5p_ssa_miR_19f
AGCTTTGCTGGGTGATCAGC
>5p_ssa_miR_1_1
ACATACTTCTTTATGCGTCCATA
>5p_ssa_miR_1_4
ACATACTTCTTTATATGCCCATA
>5p_ssa_miR_200a_1
CATCTTACAAGGCAGTTTTGGA
>5p_ssa_miR_200a_2
CATCTTACGAGGCAGCATTGGA
>5p_ssa_miR_200a_3
CATCTTACGAGGTAGTTTTGGA
>5p_ssa_miR_200b
CATCTTACCTGACAGTGCTGGA
>5p_ssa_miR_200c
CGTCTTACCTGACAGTGCTGGG
>5p_ssa_miR_200d
CATCTTACCTGACAGTGCTCGG
>5p_ssa_miR_200e
CATCTTACAAGGCAGCATTGGA
>5p_ssa_miR_202a
TTCCTATGCATATACCGCTTTGA
>5p_ssa_miR_202b
TTCCTATGCATATACCTCTTT
>5p_ssa_miR_203a_1
AGTGGTTCTAAATAGTTCAACA
>5p_ssa_miR_203a_2
AGTGGTTCTTAACAGTTCAACA
>5p_ssa_miR_203b
AGTGGTTCTTGACAGTTCAACA
>5p_ssa_miR_204
TTCCCTTTGTCATCCTATGCCT
>5p_ssa_miR_205a
TCCTTCATTCCACCGGATCCT
>5p_ssa_miR_205b
TCCTTCATTCCACCGGAGTCTG
>5p_ssa_miR_206
ACATGCTTCCTTATATCCCCA
>5p_ssa_miR_20a
TAAAGTGCTTATAGTGCAGGTAG
>5p_ssa_miR_20b
CAAAGTGCTCACAGTGCAGGTA
>5p_ssa_miR_210_1
AGCCACTGACTAACGTACATTG
>5p_ssa_miR_212a
ACCTTGGCTTTAGACTGCTTACT
>5p_ssa_miR_212b
ACCTTGGCTCTAGACTGCTTACT
>5p_ssa_miR_214
TGCCTGTCTACACTTGCTGTGC
>5p_ssa_miR_216a
TAATCTCTGCAGGCAACTGTGA
>5p_ssa_miR_216bc
TAATCTCAGCTGGCAACTGTGA
>5p_ssa_miR_217
TACTGCATCAGGAACTGATTGGA
>5p_ssa_miR_2184
AACAGTAAGAGTTAATGTGCTG
>5p_ssa_miR_2187a
TTTAATTAGTATAGCCTGTATT
>5p_ssa_miR_2187b
TTTAATTAGTATAGCCTGTTT
>5p_ssa_miR_2188
AAGGTCCAACCTCACATGTCCT
>5p_ssa_miR_218a
TTGTGCTTGATCTAACCATGTG
>5p_ssa_miR_218b
TTGTGCTTGATCTAACCATGCA
>5p_ssa_miR_219abc
TGATTGTCCAAACGCAATTCTTG
>5p_ssa_miR_21a
TAGCTTATCAGACTGGTGTTGACT
>5p_ssa_miR_21b
TAGCTTATCAGACTGGTGTTGGC
>5p_ssa_miR_221
ACCTAGCATACAATGTAGATTTC
>5p_ssa_miR_222a
TGCTCAGTAGGCAGTGTAGATCCT
>5p_ssa_miR_222b
TGCTCAGTAGTCAGTGTAGATC
>5p_ssa_miR_222c
ACCCAGTTCTCAGTGTAAGGTCT
>5p_ssa_miR_222d
ACCCAGTACTCAGTGTAAGGTCTGT
>5p_ssa_miR_223
TGTCAGTTTGTCAAATACCCCA
>5p_ssa_miR_22a
AGTTCTTCACTGGCAAGCTTTA
>5p_ssa_miR_22b
CGTTCTTCACTGGCTAGCTTT
>5p_ssa_miR_23a_1
GGAATTCCTGGTAGAGTGATTTT
>5p_ssa_miR_23a_2
AGGGTTCCTGGCACAGTGATTT
>5p_ssa_miR_23a_3_4
GGATTCCTGGCAGAGTGATTTG
>5p_ssa_miR_23b
GGGTTCCTGGCGTGCTGATTT
>5p_ssa_miR_23c
GTGTCTCTGGCATGCTGATTT
>5p_ssa_miR_24a_1
TGCCTGCTGTGCTGATAATCAGT
>5p_ssa_miR_24a_2_4
TGCCTACTGAACTGGTATCAGT
>5p_ssa_miR_24a_3_bc
TGCCTACTGAGCTGATAACAGT
>5p_ssa_miR_25_1_2
AGGCGGAGTCTTGGGCAATTGCC
>5p_ssa_miR_25_3
AGGCGGAGACTTGGGCAATTGCC
>5p_ssa_miR_26a
TTCAAGTAATCCAGGATAGGCT
>5p_ssa_miR_26b
TTCAAGTAATCCAGGATAGGTT
>5p_ssa_miR_26d
TTCAAGTAATCTAGGATAGGCT
>5p_ssa_miR_27a_1
AGGACTTAGCCAGCTTTGTGAACA
>5p_ssa_miR_27a_2
CAGGACTTAGCTCGCTTTGTGAACA
>5p_ssa_miR_27a_3
AGGACTTAGCTCGCTTTGTGAACA
>5p_ssa_miR_27b
AGAGCTTAGCTGATTGGTGAAC
>5p_ssa_miR_27c_1
AGAGCTTAGCTAATTGGTGAG
>5p_ssa_miR_27c_2
AGAGCTTAGCTAATTGGTGAGC
>5p_ssa_miR_27d_1
CAGGACTTAGCACACATGTGAACA
>5p_ssa_miR_27d_2
AGGACTTAGCACACATGTGAACA
>5p_ssa_miR_27e
AGAACTTAGCTTATTGGTGAGC
>5p_ssa_miR_29a
CTGGTTTCACATGGTGGTTTAGA
>5p_ssa_miR_29b_1
ACTGATTTCTTCTGGTGTTTAGA
>5p_ssa_miR_29b_2
TGACTGATTTCCTCTGGTGTTTAGA
>5p_ssa_miR_29b_3
ACCGATTTCTTTTGGTGTTCAGA
>5p_ssa_miR_29c
ACTGTTTTCTTTTGGTGTTTAGA
>5p_ssa_miR_29d
CTGGTTCCCTATGGTGGTTTAGA
>5p_ssa_miR_29e
CTGGTTTCCTATGGTGGTTTAGA
>5p_ssa_miR_301a
GCTTTGACAATGTTGCACTACT
>5p_ssa_miR_301b
GCTTTGACGATGTTGCACTACT
>5p_ssa_miR_301c
GCTTTGATGACGTTGCACTACT
>5p_ssa_miR_301d
GCTCTGACTTCATTGCACTACT
>5p_ssa_miR_30a_1_2
TGTAAACATCCTACACTCTCAGCT
>5p_ssa_miR_30a_3_4
TGTAAACATCCTACACTCTCAGC
>5p_ssa_miR_30b
TGTAAACATCCCCGACTGGAAGCT
>5p_ssa_miR_30c
TGTAAACATCCTTGACTGGAAGCT
>5p_ssa_miR_30d
TGTAAACATCCTTGACTGAAAGCT
>5p_ssa_miR_30e
TGTAAACATCCTACACTCAGCT
>5p_ssa_miR_30f
TGTAAACATCCCCGACTGGAATCT
>5p_ssa_miR_338a_1
AACAATATCCTGGTGCTGCCTGAGT
>5p_ssa_miR_338a_2_3
AACAATATCCTGATGCTGCATGAGT
>5p_ssa_miR_338a_4
AACAACATCCTGGTGCTGCCTGAGT
>5p_ssa_miR_33ab
GTGCATTGTAGTTGCATTGCA
>5p_ssa_miR_365_1
AGGGACTTTTAGGGGCAGCTGTG
>5p_ssa_miR_365_2
AGGGGCTTTTGGGGGCACTTGTG
>5p_ssa_miR_375_1
ACGTTGAGCCACACGCACAATA
>5p_ssa_miR_375_2
ACGCTGAGCCACGCGCACAATA
>5p_ssa_miR_375_3
ACGTTGAGCCATACGCACAATA
>5p_ssa_miR_429a
GTCTTACCAGACATGGTTAG
>5p_ssa_miR_429b
GTCTTACCAGACAAGTTTAGA
>5p_ssa_miR_430a
TACCTGAACACTAGCATTGACT
>5p_ssa_miR_430b
AATTCAACTTGAGCAACTTTCCT
>5p_ssa_miR_430cde
AACCCTAACAAAAGCATTGACT
>5p_ssa_miR_449ab
AGGCAGTGTCTTGTTAGCTGA
>5p_ssa_miR_451
AAACCGTTACCATTACTGAGT
>5p_ssa_miR_454
ACCCTATCAATATTGCCTCTGC
>5p_ssa_miR_455_1
TATGTGCCCTTGGACTACATCG
>5p_ssa_miR_455_2
TATGTGCCCTTGGACTACATCGT
>5p_ssa_miR_456
GCAGGCATCTTCCCAGCCTAC
>5p_ssa_miR_457ab
TAGCAGCACATCATTACTGGTA
>5p_ssa_miR_458
AGCGCCATTTACAGAGCTATAA
>5p_ssa_miR_459
TCAGTAACAAGGATTCATCCTGT
>5p_ssa_miR_460
CCTGCATTGTACACACTGTGCG
>5p_ssa_miR_462a
TAACGGAACCCATAATGCAGCTG
>5p_ssa_miR_462b
TAACGGAACCCATAAAGCAGCTG
>5p_ssa_miR_489
TGGTCGTATGTATGACGTCATT
>5p_ssa_miR_499a
TTAAGACTTGTAGTGATGTTT
>5p_ssa_miR_499b
TTAAGACTTGCAGTGATGTTTA
>5p_ssa_miR_551a
GAAACCAAGTGTGGGTGTGGCCT
>5p_ssa_miR_551b
TGGAGTCAGGTGTGGGTGTAGCCT
>5p_ssa_miR_7132a
GACTTGGTCAAAGCTCCTCAGT
>5p_ssa_miR_7132b
GACTTGGTCAAAGCTCCTCAGC
>5p_ssa_miR_722
ATTTGAAACGTTTTAGCCAAA
>5p_ssa_miR_723
GGCAGCTTTGAATGATGTTACT
>5p_ssa_miR_724
TTAAAGGGAATTTGCGACTGTT
>5p_ssa_miR_725
AGCTAGAAACCTTGCCTGAGAT
>5p_ssa_miR_726
GGAATTCCGCTAGTTCTGAACT
>5p_ssa_miR_727a
TCAGTCTTCAATTCCTCCCAGC
>5p_ssa_miR_727b
TCAGTCTTCAGTTCCTCCCAGC
>5p_ssa_miR_729
CAGGGTTGTATCATAACCAACC
>5p_ssa_miR_730a
TCCTCATTGTGCATGCTGTGTG
>5p_ssa_miR_731
AATGACACGTTTTCTCCCGGATT
>5p_ssa_miR_734a
GAACTATTCTGCAACATTTGTT
>5p_ssa_miR_734b
TGAACTATTCTGCAACATTTGT
>5p_ssa_miR_736
AGGCTTTCTGTTTGTATTATGT
>5p_ssa_miR_737
GTTTTTTTAGGTTTAGACTTT
>5p_ssa_miR_7552a
TTACAATTAAAGGATATTTCTT
>5p_ssa_miR_7552b
CTACAATTAAAGGATATTTCTT
>5p_ssa_miR_7a
TGGAAGACTAGTGATTTTGTTGT
>5p_ssa_miR_8156
GTCCTGACTGTCCTGACTGTC
>5p_ssa_miR_8157
TAGCACATTACAGTACAGCTGT
>5p_ssa_miR_8158
AAGAGGTTTCACACATACAAAT
>5p_ssa_miR_8159
TCAGTAACTGGAATCTGTCCCTGC
>5p_ssa_miR_8160_8161ab
AGAATAATGCCAGCAGTCGGCC
>5p_ssa_miR_8162
TTGTCTCAGACCTGTTTGTGCTG
>5p_ssa_miR_8163
TTTCTGACCATGTGACCTGGGGG
>5p_ssa_miR_8164
CAGAGGTATTGTAATATCGTGA
>5p_ssa_miR_92a_1_2
AGGTTGGGATAGGCAGCAATGCT
>5p_ssa_miR_92a_3
AGGCTGGGAGGGGTGTCAGTGCT
>5p_ssa_miR_92a_4
AGGTTGGGAGGGGTGTCAGTGCT
>5p_ssa_miR_92b
AGGTGTGGGATGTGGTGCACTGTT
>5p_ssa_miR_93a
AAAAGTGCTGTTTGTGCAGGTAG
>5p_ssa_miR_93b
CAAAGTGCTGTTTGTGCAAGTAG
>5p_ssa_miR_96
TTTGGCACTAGCACATTTTTGCT
>5p_ssa_miR_99ab
AACCCGTAGATCCGATCTTGTG
>5p_ssa_miR_9a
TCTTTGGTTATCTAGCTGTATGA
>5p_ssa_miR_9b
TCTTTGGTTATCTAGCTGAAT
>5p_ssa_miR_novel_1
TCAGTGATGTGTACGCCAAAGGT
>5p_ssa_miR_novel_10
AGGTCTGTTTGTGCTGTCTTCC
>5p_ssa_miR_novel_11
ATTGTTCAGGGCATTCATTTCT
>5p_ssa_miR_novel_12
TTCGCCCCTGAGGACACACGGT
>5p_ssa_miR_novel_13
CCTTGACCACGTAACCTGACCA
>5p_ssa_miR_novel_14
GGGAATATACATGACTGTGATT
>5p_ssa_miR_novel_15
CAGAGCTCTGCTATCTGCTGTCT
>5p_ssa_miR_novel_16
TTGCTGTTGACACTGTCTGTG
>5p_ssa_miR_novel_17
GCGTCTCAGAGGTCAAACACAGT
>5p_ssa_miR_novel_2
AGTTTCCCGGACACAGATTAAGCC
>5p_ssa_miR_novel_3
TGACGATACCTTTGGAACAAGA
>5p_ssa_miR_novel_4
CGGATCGCTGCGTTCACCATT
>5p_ssa_miR_novel_5
TACGGTATGTACTGTAGGCTAC
>5p_ssa_miR_novel_6
TGAGCCTTGTCCTGGACTAAGA
>5p_ssa_miR_novel_7
TTGCTGGTGACACTGTCTGTGA
>5p_ssa_miR_novel_8
AGACACCTGACACAGCCCCCATT
>5p_ssa_miR_novel_9
TAGGCGTGTCACTGCGTGTCACA
>ssa_miR_192a_2_3p_192b_5p
CCTGTCAGTTCTGTAGGCCACT
